# Supplementary material for: 2-[(Di­methyl­phenyl­phosphanyl­idene)aza­nium­yl]-5-methyl­benzene­sulfonate benzene monosolvate
Source: Acta Crystallogr Sect E Struct Rep Online. 2013 May 25;69(Pt 6):o964–5. doi: 10.1107/S1600536813013755 (PMC3685103; doi:10.1107/S1600536813013755)
Supplement: Supplementary file 1 [file e-69-0o964-sup1.cif]

##############################################################################
#                                                                            #
# This CIF contains the data in a paper accepted for publication in          #
# Acta Crystallographica Section E. It conforms to the requirements of       #
# Notes for Authors for Acta Crystallographica Section E, and has been       #
# peer reviewed under the auspices of the IUCr Commission on Journals.       #
#                                                                            #
# Full details of the Crystallographic Information File format               #
# are given in the paper "The Crystallographic Information File (CIF):       #
# a New Standard Archive File for Crystallography" by S. R. Hall, F. H.      #
# Allen and I. D. Brown [Acta Cryst. (1991), A47, 655-685].                  #
#                                                                            #
# The current version of the core CIF dictionary is obtainable from          #
# ftp://ftp.iucr.org/pub/cif_core.dic.                                       #
#                                                                            #
# Software is freely available for graphical display of the structure(s)     #
# in this CIF. For information consult the CIF software page                 #
# http://www.iucr.org/resources/cif/software.                                #
#                                                                            #
# This file may be used for bona fide research purposes within the           #
# scientific community so long as proper attribution is given to the journal # 
# article from which it was obtained.                                        #
#                                                                            #
##############################################################################
data_global
_audit_creation_method
;
 <i>CrysAlis PRO</i> (Agilent, 2010)
;
_journal_date_recd_electronic     2013-05-10
_journal_date_accepted     2013-05-17
_journal_name_full     'Acta Crystallographica, Section E'
_journal_year     2013
_journal_volume     69
_journal_issue      6
_journal_page_first     o964
_journal_page_last     o965
_journal_paper_category     QO
_journal_paper_doi     10.1107/S1600536813013755
_journal_coeditor_code     PK2483
_publ_contact_author_name     'Mark S. Mashuta'
_publ_contact_author_address
;
2320 South Brook St.
Dept of Chemistry
University of Louisville
Louisville, KY 40292
;
_publ_contact_author_email     'msmashuta.xray@louisville.edu'
_publ_contact_author_fax     '(502)852-8149 '
_publ_contact_author_phone     '(502)852-6419 '
_publ_section_title
;
2-[(Dimethylphenylphosphanylidene)azaniumyl]-5-methylbenzenesulfonate benzene
monosolvate
;
loop_
    _publ_author_name
    _publ_author_address
    'Burns, Christopher T.'
; Department of Chemistry
  University of Louisville
  Louisville, KY 40292, USA
;
    'Shang, Suisheng'
; Department of Chemistry
  University of Louisville
  Louisville, KY 40292, USA
;
    'Mashuta, Mark S.'
; Department of Chemistry
  University of Louisville
  Louisville, KY 40292, USA
;
data_I
_chemical_name_systematic
;
2-[(Dimethylphenylphosphanylidene)azaniumyl]-5-methylbenzenesulfonate
benzene monosolvate
;
_chemical_name_common
;
;
_chemical_formula_moiety     'C15 H18 N O3 P S, C6 H6'
_chemical_formula_sum     'C21 H24 N O3 P S'
_chemical_formula_iupac     'C15 H18 N O3 P S, C6 H6'
_chemical_formula_weight     401.44
_chemical_melting_point     490
_symmetry_cell_setting     triclinic
_symmetry_space_group_name_H-M     'P -1'
_symmetry_space_group_name_Hall     '-P 1'
loop_
    _symmetry_equiv_pos_as_xyz
    'x, y, z'
    '-x, -y, -z'
_cell_length_a     9.3696(2)
_cell_length_b     10.3141(2)
_cell_length_c     11.7579(3)
_cell_angle_alpha     68.665(2)
_cell_angle_beta     78.180(2)
_cell_angle_gamma     70.630(2)
_cell_volume     993.89(4)
_cell_formula_units_Z     2
_cell_measurement_reflns_used     16324
_cell_measurement_theta_min     3.3136
_cell_measurement_theta_max     29.0164
_cell_measurement_temperature     100.05(10)
_exptl_crystal_description     prism
_exptl_crystal_colour     colorless
_exptl_crystal_size_max     0.41
_exptl_crystal_size_mid     0.31
_exptl_crystal_size_min     0.25
_exptl_crystal_density_diffrn     1.341
_exptl_crystal_density_meas     ?
_exptl_crystal_density_method     'not measured'
_exptl_crystal_F_000     424
_exptl_absorpt_coefficient_mu     0.265
_exptl_absorpt_correction_type     multi-scan
_exptl_absorpt_process_details
;
(<i>CrysAlis PRO</i>; Agilent, 2010)
;
_exptl_absorpt_correction_T_min     0.939
_exptl_absorpt_correction_T_max     1.000
_exptl_special_details
;
;
_diffrn_ambient_temperature     99.95(10)
_diffrn_radiation_type     'Mo K\a'
_diffrn_radiation_wavelength     0.71073
_diffrn_radiation_source     'Enhance (Mo) X-ray Source'
_diffrn_radiation_monochromator     'graphite'
_diffrn_measurement_device_type     'Agilent Xcalibur (Ruby, Gemini)'
_diffrn_measurement_method     '\w scans'
_diffrn_detector_area_resol_mean     10.2836
_diffrn_reflns_number     22626
_diffrn_reflns_av_R_equivalents     0.0169
_diffrn_reflns_av_sigmaI/netI     0.0142
_diffrn_reflns_theta_min     3.32
_diffrn_reflns_theta_max     29.08
_diffrn_reflns_theta_full     29.08
_diffrn_measured_fraction_theta_max     0.989
_diffrn_measured_fraction_theta_full     0.989
_diffrn_reflns_limit_h_min     -12
_diffrn_reflns_limit_h_max     12
_diffrn_reflns_limit_k_min     -13
_diffrn_reflns_limit_k_max     13
_diffrn_reflns_limit_l_min     -16
_diffrn_reflns_limit_l_max     16
_refine_special_details
;
;
_reflns_number_total     5263
_reflns_number_gt     4918
_reflns_threshold_expression     I>2\s(I)
_refine_ls_structure_factor_coef     Fsqd
_refine_ls_matrix_type     full
_refine_ls_R_factor_all     0.0437
_refine_ls_R_factor_gt     0.0408
_refine_ls_wR_factor_gt     0.0941
_refine_ls_wR_factor_ref     0.0957
_refine_ls_goodness_of_fit_ref     1.052
_refine_ls_restrained_S_all     1.052
_refine_ls_number_reflns     5263
_refine_ls_number_parameters     251
_refine_ls_number_restraints     0
_refine_ls_hydrogen_treatment     mixed
_refine_ls_weighting_scheme     calc
_refine_ls_weighting_details
         'calc w=1/[\s^2^(Fo^2^)+(0.0264P)^2^+1.4298P] where P=(Fo^2^+2Fc^2^)/3'
_atom_sites_solution_hydrogens     geom
_atom_sites_solution_primary     direct
_atom_sites_solution_secondary     difmap
_refine_ls_shift/su_max     0.001
_refine_ls_shift/su_mean     0.000
_refine_diff_density_max     1.396
_refine_diff_density_min     -0.418
loop_
    _atom_type_symbol
    _atom_type_description
    _atom_type_scat_dispersion_real
    _atom_type_scat_dispersion_imag
    _atom_type_scat_source
    'C' 'C' 0.0033 0.0016
                         'International Tables Vol C Tables 4.2.6.8 and 6.1.1.4'
    'H' 'H' 0.0000 0.0000
                         'International Tables Vol C Tables 4.2.6.8 and 6.1.1.4'
    'N' 'N' 0.0061 0.0033
                         'International Tables Vol C Tables 4.2.6.8 and 6.1.1.4'
    'O' 'O' 0.0106 0.0060
                         'International Tables Vol C Tables 4.2.6.8 and 6.1.1.4'
    'P' 'P' 0.1023 0.0942
                         'International Tables Vol C Tables 4.2.6.8 and 6.1.1.4'
    'S' 'S' 0.1246 0.1234
                         'International Tables Vol C Tables 4.2.6.8 and 6.1.1.4'
_computing_data_collection     '<i>CrysAlis PRO</i> (Agilent, 2010)'
_computing_cell_refinement     '<i>CrysAlis PRO</i> (Agilent, 2010)'
_computing_data_reduction     '<i>CrysAlis PRO</i> (Agilent, 2010)'
_computing_structure_solution     '<i>SHELXS97</i> (Sheldrick, 2008)'
_computing_structure_refinement     '<i>SHELXL97</i> (Sheldrick, 2008)'
_computing_molecular_graphics
;
ORTEP-3 for Windows (Farrugia, 2012) and
Mercury (Macrae <i>et al.</i>, 2006)
;
_computing_publication_material
                               'PLATON (Spek, 2009) and publCIF (Westrip, 2010)'
loop_
    _atom_site_type_symbol
    _atom_site_label
    _atom_site_fract_x
    _atom_site_fract_y
    _atom_site_fract_z
    _atom_site_U_iso_or_equiv
    _atom_site_adp_type
    _atom_site_calc_flag
    _atom_site_refinement_flags
    _atom_site_occupancy
    _atom_site_symmetry_multiplicity
    _atom_site_disorder_assembly
    _atom_site_disorder_group
    S S1 0.24462(4) 0.76594(4) 0.45953(3) 0.01262(9) Uani d . 1 1 . .
    P P1 0.71909(4) 0.68470(4) 0.55802(3) 0.01128(9) Uani d . 1 1 . .
    O O1 0.28714(14) 0.88299(13) 0.35938(11) 0.0211(2) Uani d . 1 1 . .
    O O2 0.34682(13) 0.62271(12) 0.46153(11) 0.0181(2) Uani d . 1 1 . .
    O O3 0.08543(12) 0.77151(14) 0.47013(11) 0.0200(2) Uani d . 1 1 . .
    N N1 0.54554(14) 0.67514(14) 0.56918(12) 0.0135(2) Uani d . 1 1 . .
    H H1N 0.530(3) 0.632(3) 0.531(2) 0.027(6) Uiso d . 1 1 . .
    C C1 0.27173(16) 0.78953(15) 0.59586(13) 0.0119(3) Uani d . 1 1 . .
    C C2 0.14789(16) 0.86274(16) 0.65917(14) 0.0139(3) Uani d . 1 1 . .
    H H2 0.0516 0.8904 0.6336 0.017 Uiso calc R 1 1 . .
    C C3 0.16470(17) 0.89556(16) 0.75995(14) 0.0155(3) Uani d . 1 1 . .
    C C4 0.30965(18) 0.84905(17) 0.79818(14) 0.0171(3) Uani d . 1 1 . .
    H H4 0.3235 0.8684 0.8658 0.021 Uiso calc R 1 1 . .
    C C5 0.43403(17) 0.77421(17) 0.73725(14) 0.0156(3) Uani d . 1 1 . .
    H H5 0.5294 0.7428 0.7655 0.019 Uiso calc R 1 1 . .
    C C6 0.41761(16) 0.74565(15) 0.63435(13) 0.0125(3) Uani d . 1 1 . .
    C C7 0.03151(19) 0.98321(19) 0.82218(16) 0.0221(3) Uani d . 1 1 . .
    H H7A 0.0137 0.9262 0.9060 0.033 Uiso calc R 1 1 . .
    H H7B -0.0573 1.0103 0.7806 0.033 Uiso calc R 1 1 . .
    H H7C 0.0532 1.0690 0.8195 0.033 Uiso calc R 1 1 . .
    C C8 0.81146(16) 0.56744(16) 0.69318(13) 0.0140(3) Uani d . 1 1 . .
    C C9 0.92555(18) 0.6000(2) 0.72847(15) 0.0210(3) Uani d . 1 1 . .
    H H9 0.9523 0.6850 0.6835 0.025 Uiso calc R 1 1 . .
    C C10 0.9990(2) 0.5043(2) 0.83147(17) 0.0296(4) Uani d . 1 1 . .
    H H10 1.0755 0.5250 0.8552 0.036 Uiso calc R 1 1 . .
    C C11 0.9585(2) 0.3787(2) 0.89842(18) 0.0329(4) Uani d . 1 1 . .
    H H11 1.0074 0.3155 0.9676 0.040 Uiso calc R 1 1 . .
    C C12 0.8455(2) 0.34585(19) 0.86339(17) 0.0286(4) Uani d . 1 1 . .
    H H12 0.8190 0.2609 0.9090 0.034 Uiso calc R 1 1 . .
    C C13 0.77174(19) 0.43981(17) 0.76011(15) 0.0191(3) Uani d . 1 1 . .
    H H13 0.6966 0.4177 0.7360 0.023 Uiso calc R 1 1 . .
    C C14 0.82093(17) 0.63095(17) 0.42977(14) 0.0169(3) Uani d . 1 1 . .
    H H14A 0.8261 0.5318 0.4443 0.025 Uiso calc R 1 1 . .
    H H14B 0.9220 0.6403 0.4181 0.025 Uiso calc R 1 1 . .
    H H14C 0.7698 0.6918 0.3577 0.025 Uiso calc R 1 1 . .
    C C15 0.71858(18) 0.86602(16) 0.53121(16) 0.0186(3) Uani d . 1 1 . .
    H H15A 0.6603 0.9301 0.4637 0.028 Uiso calc R 1 1 . .
    H H15B 0.8210 0.8728 0.5121 0.028 Uiso calc R 1 1 . .
    H H15C 0.6741 0.8931 0.6034 0.028 Uiso calc R 1 1 . .
    C C16 0.6085(3) 0.8347(2) 0.14006(19) 0.0392(5) Uani d . 1 1 . .
    H H16 0.5942 0.8883 0.1923 0.047 Uiso calc R 1 1 . .
    C C17 0.6651(3) 0.8839(3) 0.0207(2) 0.0363(5) Uani d . 1 1 . .
    H H17 0.6838 0.9741 -0.0092 0.044 Uiso calc R 1 1 . .
    C C18 0.6951(2) 0.8019(2) -0.05696(18) 0.0318(4) Uani d . 1 1 . .
    H H18 0.7352 0.8361 -0.1377 0.038 Uiso calc R 1 1 . .
    C C19 0.6647(2) 0.6685(2) -0.01315(18) 0.0296(4) Uani d . 1 1 . .
    H H19 0.6886 0.6115 -0.0639 0.035 Uiso calc R 1 1 . .
    C C20 0.6011(2) 0.6207(2) 0.1021(2) 0.0319(4) Uani d . 1 1 . .
    H H20 0.5761 0.5336 0.1287 0.038 Uiso calc R 1 1 . .
    C C21 0.5720(2) 0.7022(2) 0.18328(18) 0.0311(4) Uani d . 1 1 . .
    H H21 0.5297 0.6686 0.2634 0.037 Uiso calc R 1 1 . .
loop_
    _atom_site_aniso_label
    _atom_site_aniso_U_11
    _atom_site_aniso_U_22
    _atom_site_aniso_U_33
    _atom_site_aniso_U_12
    _atom_site_aniso_U_13
    _atom_site_aniso_U_23
    S1 0.01064(16) 0.01423(17) 0.01497(16) -0.00342(12) -0.00207(12)
                                                                    -0.00656(13)
    P1 0.00971(16) 0.01120(16) 0.01365(17) -0.00251(12) -0.00188(12)
                                                                    -0.00481(13)
    O1 0.0269(6) 0.0214(6) 0.0159(5) -0.0104(5) -0.0009(4) -0.0045(4)
    O2 0.0163(5) 0.0174(5) 0.0248(6) -0.0016(4) -0.0054(4) -0.0125(4)
    O3 0.0117(5) 0.0294(6) 0.0234(6) -0.0056(4) -0.0028(4) -0.0131(5)
    N1 0.0098(5) 0.0159(6) 0.0188(6) -0.0028(4) -0.0019(4) -0.0107(5)
    C1 0.0122(6) 0.0112(6) 0.0137(6) -0.0043(5) -0.0013(5) -0.0045(5)
    C2 0.0118(6) 0.0129(6) 0.0169(7) -0.0039(5) -0.0005(5) -0.0047(5)
    C3 0.0155(7) 0.0143(6) 0.0158(7) -0.0035(5) 0.0012(5) -0.0059(5)
    C4 0.0198(7) 0.0183(7) 0.0154(7) -0.0044(6) -0.0017(6) -0.0085(6)
    C5 0.0134(6) 0.0173(7) 0.0174(7) -0.0027(5) -0.0039(5) -0.0072(6)
    C6 0.0115(6) 0.0107(6) 0.0156(6) -0.0031(5) -0.0008(5) -0.0048(5)
    C7 0.0186(7) 0.0250(8) 0.0221(8) -0.0009(6) 0.0012(6) -0.0130(6)
    C8 0.0119(6) 0.0151(7) 0.0144(6) -0.0008(5) -0.0021(5) -0.0065(5)
    C9 0.0152(7) 0.0303(9) 0.0206(7) -0.0075(6) -0.0026(6) -0.0102(7)
    C10 0.0191(8) 0.0455(11) 0.0260(9) -0.0008(7) -0.0100(7) -0.0166(8)
    C11 0.0346(10) 0.0329(10) 0.0227(9) 0.0095(8) -0.0151(7) -0.0094(7)
    C12 0.0417(11) 0.0169(8) 0.0206(8) 0.0001(7) -0.0079(7) -0.0033(6)
    C13 0.0234(8) 0.0155(7) 0.0184(7) -0.0037(6) -0.0037(6) -0.0061(6)
    C14 0.0146(7) 0.0204(7) 0.0159(7) -0.0039(6) 0.0004(5) -0.0078(6)
    C15 0.0174(7) 0.0121(7) 0.0266(8) -0.0046(5) -0.0031(6) -0.0058(6)
    C16 0.0531(13) 0.0367(11) 0.0249(9) -0.0015(10) -0.0034(9) -0.0168(8)
    C17 0.0350(11) 0.0372(11) 0.0396(11) -0.0124(9) -0.0016(9) -0.0145(9)
    C18 0.0265(9) 0.0423(11) 0.0248(9) -0.0089(8) -0.0007(7) -0.0104(8)
    C19 0.0248(9) 0.0381(10) 0.0286(9) -0.0033(8) -0.0065(7) -0.0167(8)
    C20 0.0221(9) 0.0338(10) 0.0443(11) -0.0117(7) 0.0074(8) -0.0199(9)
    C21 0.0268(9) 0.0488(12) 0.0215(8) -0.0143(8) 0.0017(7) -0.0144(8)
loop_
    _geom_bond_atom_site_label_1
    _geom_bond_atom_site_label_2
    _geom_bond_site_symmetry_2
    _geom_bond_distance
    _geom_bond_publ_flag
    S1 O1 . 1.4474(12) no
    S1 O3 . 1.4547(11) no
    S1 O2 1 1.4648(11) no
    S1 O2 . 1.4648(11) no
    S1 C1 . 1.7845(15) no
    P1 N1 . 1.6373(13) no
    P1 C14 . 1.7776(15) no
    P1 C15 . 1.7783(16) no
    P1 C8 . 1.7911(15) no
    N1 C6 . 1.4155(18) no
    N1 H1N . 0.80(2) no
    C1 C2 . 1.395(2) no
    C1 C6 . 1.4043(19) no
    C2 C3 . 1.395(2) no
    C2 H2 . 0.9300 no
    C3 C4 . 1.392(2) no
    C3 C7 . 1.506(2) no
    C4 C5 . 1.390(2) no
    C4 H4 . 0.9300 no
    C5 C6 . 1.393(2) no
    C5 H5 . 0.9300 no
    C7 H7A . 0.9600 no
    C7 H7B . 0.9600 no
    C7 H7C . 0.9600 no
    C8 C13 . 1.394(2) no
    C8 C9 . 1.396(2) no
    C9 C10 . 1.391(2) no
    C9 H9 . 0.9300 no
    C10 C11 . 1.380(3) no
    C10 H10 . 0.9300 no
    C11 C12 . 1.387(3) no
    C11 H11 . 0.9300 no
    C12 C13 . 1.391(2) no
    C12 H12 . 0.9300 no
    C13 H13 . 0.9300 no
    C14 H14A . 0.9600 no
    C14 H14B . 0.9600 no
    C14 H14C . 0.9600 no
    C15 H15A . 0.9600 no
    C15 H15B . 0.9600 no
    C15 H15C . 0.9600 no
    C16 C17 . 1.365(3) no
    C16 C21 . 1.406(3) no
    C16 H16 . 0.9300 no
    C17 C18 . 1.388(3) no
    C17 H17 . 0.9300 no
    C18 C19 . 1.386(3) no
    C18 H18 . 0.9300 no
    C19 C20 . 1.346(3) no
    C19 H19 . 0.9300 no
    C20 C21 . 1.421(3) no
    C20 H20 . 0.9300 no
    C21 H21 . 0.9300 no
loop_
    _geom_angle_atom_site_label_1
    _geom_angle_atom_site_label_2
    _geom_angle_atom_site_label_3
    _geom_angle_site_symmetry_1
    _geom_angle_site_symmetry_3
    _geom_angle
    _geom_angle_publ_flag
    O1 S1 O3 . . 114.14(7) no
    O1 S1 O2 . 1 112.97(7) no
    O3 S1 O2 . 1 112.35(7) no
    O1 S1 O2 . . 112.97(7) no
    O3 S1 O2 . . 112.35(7) no
    O1 S1 C1 . . 105.48(7) no
    O3 S1 C1 . . 106.09(7) no
    O2 S1 C1 1 . 104.84(7) no
    O2 S1 C1 . . 104.84(7) no
    N1 P1 C14 . . 107.43(7) no
    N1 P1 C15 . . 110.52(7) no
    C14 P1 C15 . . 108.36(8) no
    N1 P1 C8 . . 111.53(7) no
    C14 P1 C8 . . 109.37(7) no
    C15 P1 C8 . . 109.55(7) no
    C6 N1 P1 . . 125.47(10) no
    C6 N1 H1N . . 116.5(17) no
    P1 N1 H1N . . 117.9(17) no
    C2 C1 C6 . . 119.74(13) no
    C2 C1 S1 . . 119.26(11) no
    C6 C1 S1 . . 120.80(11) no
    C1 C2 C3 . . 121.75(14) no
    C1 C2 H2 . . 119.1 no
    C3 C2 H2 . . 119.1 no
    C4 C3 C2 . . 117.74(14) no
    C4 C3 C7 . . 121.16(14) no
    C2 C3 C7 . . 121.05(14) no
    C5 C4 C3 . . 121.29(14) no
    C5 C4 H4 . . 119.4 no
    C3 C4 H4 . . 119.4 no
    C4 C5 C6 . . 120.79(14) no
    C4 C5 H5 . . 119.6 no
    C6 C5 H5 . . 119.6 no
    C5 C6 C1 . . 118.64(13) no
    C5 C6 N1 . . 120.69(13) no
    C1 C6 N1 . . 120.67(13) no
    C3 C7 H7A . . 109.5 no
    C3 C7 H7B . . 109.5 no
    H7A C7 H7B . . 109.5 no
    C3 C7 H7C . . 109.5 no
    H7A C7 H7C . . 109.5 no
    H7B C7 H7C . . 109.5 no
    C13 C8 C9 . . 120.36(15) no
    C13 C8 P1 . . 118.82(12) no
    C9 C8 P1 . . 120.78(12) no
    C10 C9 C8 . . 119.49(17) no
    C10 C9 H9 . . 120.3 no
    C8 C9 H9 . . 120.3 no
    C11 C10 C9 . . 120.11(17) no
    C11 C10 H10 . . 119.9 no
    C9 C10 H10 . . 119.9 no
    C10 C11 C12 . . 120.53(17) no
    C10 C11 H11 . . 119.7 no
    C12 C11 H11 . . 119.7 no
    C11 C12 C13 . . 120.10(18) no
    C11 C12 H12 . . 120.0 no
    C13 C12 H12 . . 120.0 no
    C12 C13 C8 . . 119.40(16) no
    C12 C13 H13 . . 120.3 no
    C8 C13 H13 . . 120.3 no
    P1 C14 H14A . . 109.5 no
    P1 C14 H14B . . 109.5 no
    H14A C14 H14B . . 109.5 no
    P1 C14 H14C . . 109.5 no
    H14A C14 H14C . . 109.5 no
    H14B C14 H14C . . 109.5 no
    P1 C15 H15A . . 109.5 no
    P1 C15 H15B . . 109.5 no
    H15A C15 H15B . . 109.5 no
    P1 C15 H15C . . 109.5 no
    H15A C15 H15C . . 109.5 no
    H15B C15 H15C . . 109.5 no
    C17 C16 C21 . . 119.3(2) no
    C17 C16 H16 . . 120.3 no
    C21 C16 H16 . . 120.3 no
    C16 C17 C18 . . 121.3(2) no
    C16 C17 H17 . . 119.4 no
    C18 C17 H17 . . 119.4 no
    C19 C18 C17 . . 119.44(19) no
    C19 C18 H18 . . 120.3 no
    C17 C18 H18 . . 120.3 no
    C20 C19 C18 . . 120.70(19) no
    C20 C19 H19 . . 119.7 no
    C18 C19 H19 . . 119.7 no
    C19 C20 C21 . . 120.49(19) no
    C19 C20 H20 . . 119.8 no
    C21 C20 H20 . . 119.8 no
    C16 C21 C20 . . 118.63(18) no
    C16 C21 H21 . . 120.7 no
    C20 C21 H21 . . 120.7 no
loop_
    _geom_torsion_atom_site_label_1
    _geom_torsion_atom_site_label_2
    _geom_torsion_atom_site_label_3
    _geom_torsion_atom_site_label_4
    _geom_torsion_site_symmetry_1
    _geom_torsion_site_symmetry_2
    _geom_torsion_site_symmetry_3
    _geom_torsion_site_symmetry_4
    _geom_torsion
    _geom_torsion_publ_flag
    O1 S1 O2 O2 . . . 1 0.00(7) ?
    O3 S1 O2 O2 . . . 1 0.00(4) ?
    C1 S1 O2 O2 . . . 1 0.00(6) ?
    C14 P1 N1 C6 . . . . -160.95(12) no
    C15 P1 N1 C6 . . . . -42.91(15) no
    C8 P1 N1 C6 . . . . 79.22(14) no
    O1 S1 C1 C2 . . . . 96.24(13) no
    O3 S1 C1 C2 . . . . -25.20(13) no
    O2 S1 C1 C2 1 . . . -144.27(12) no
    O2 S1 C1 C2 . . . . -144.27(12) no
    O1 S1 C1 C6 . . . . -78.68(13) no
    O3 S1 C1 C6 . . . . 159.88(12) no
    O2 S1 C1 C6 1 . . . 40.81(13) no
    O2 S1 C1 C6 . . . . 40.81(13) no
    C6 C1 C2 C3 . . . . 0.7(2) no
    S1 C1 C2 C3 . . . . -174.27(11) no
    C1 C2 C3 C4 . . . . -1.8(2) no
    C1 C2 C3 C7 . . . . 175.96(14) no
    C2 C3 C4 C5 . . . . 0.9(2) no
    C7 C3 C4 C5 . . . . -176.87(15) no
    C3 C4 C5 C6 . . . . 1.1(2) no
    C4 C5 C6 C1 . . . . -2.2(2) no
    C4 C5 C6 N1 . . . . 177.15(14) no
    C2 C1 C6 C5 . . . . 1.3(2) no
    S1 C1 C6 C5 . . . . 176.21(11) no
    C2 C1 C6 N1 . . . . -178.06(13) no
    S1 C1 C6 N1 . . . . -3.16(19) no
    P1 N1 C6 C5 . . . . -29.7(2) no
    P1 N1 C6 C1 . . . . 149.70(12) no
    N1 P1 C8 C13 . . . . 30.59(14) no
    C14 P1 C8 C13 . . . . -88.10(13) no
    C15 P1 C8 C13 . . . . 153.27(12) no
    N1 P1 C8 C9 . . . . -151.94(12) no
    C14 P1 C8 C9 . . . . 89.38(14) no
    C15 P1 C8 C9 . . . . -29.26(15) no
    C13 C8 C9 C10 . . . . -0.3(2) no
    P1 C8 C9 C10 . . . . -177.74(13) no
    C8 C9 C10 C11 . . . . -0.4(3) no
    C9 C10 C11 C12 . . . . 0.5(3) no
    C10 C11 C12 C13 . . . . -0.1(3) no
    C11 C12 C13 C8 . . . . -0.6(3) no
    C9 C8 C13 C12 . . . . 0.8(2) no
    P1 C8 C13 C12 . . . . 178.27(13) no
    C21 C16 C17 C18 . . . . -3.6(4) no
    C16 C17 C18 C19 . . . . 1.1(3) no
    C17 C18 C19 C20 . . . . 2.6(3) no
    C18 C19 C20 C21 . . . . -3.7(3) no
    C17 C16 C21 C20 . . . . 2.5(3) no
    C19 C20 C21 C16 . . . . 1.1(3) no
loop_
    _geom_hbond_atom_site_label_D
    _geom_hbond_atom_site_label_H
    _geom_hbond_atom_site_label_A
    _geom_hbond_site_symmetry_A
    _geom_hbond_distance_DH
    _geom_hbond_distance_HA
    _geom_hbond_distance_DA
    _geom_hbond_angle_DHA
    N1 H1N O2 1 0.80(2) 2.09(2) 2.7374(17) 139(2)
    N1 H1N O2 2_666 0.80(2) 2.47(2) 3.0311(17) 128(2)
_iucr_refine_instructions_details
;
TITL ctb03ltb in P-1
CELL 0.71073   9.369588  10.314056  11.757854  68.6648  78.1799  70.6301
ZERR    2.00   0.000209   0.000224   0.000299   0.0022   0.0020   0.0020
LATT 1
SFAC C  H  N  O  P  S
UNIT 42 48 2 6 2 2
omit  1   2   0
L.S. 34
ACTA
bond $H
FMAP 2
PLAN 1
htab
HTAB N1 O2_$1
EQIV $1 X, Y, Z
HTAB N1 O2_$2
EQIV $2 1-X, 1-Y, 1-Z
mpla
WGHT    0.026410    1.429800
FVAR       8.93414
MOLE 1
S1    6    0.244624    0.765941    0.459532    11.00000    0.01064    0.01423 =
         0.01497   -0.00656   -0.00207   -0.00342
P1    5    0.719091    0.684702    0.558015    11.00000    0.00971    0.01120 =
         0.01365   -0.00481   -0.00188   -0.00251
O1    4    0.287139    0.882988    0.359383    11.00000    0.02694    0.02137 =
         0.01587   -0.00448   -0.00088   -0.01037
O2    4    0.346816    0.622707    0.461525    11.00000    0.01629    0.01744 =
         0.02477   -0.01252   -0.00540   -0.00160
O3    4    0.085425    0.771507    0.470129    11.00000    0.01173    0.02935 =
         0.02336   -0.01307   -0.00285   -0.00561
N1    3    0.545539    0.675145    0.569180    11.00000    0.00983    0.01594 =
         0.01880   -0.01075   -0.00194   -0.00282
H1N   2    0.529686    0.631613    0.531202    11.00000    0.02714
C1    1    0.271728    0.789526    0.595856    11.00000    0.01219    0.01117 =
         0.01370   -0.00451   -0.00134   -0.00435
C2    1    0.147895    0.862744    0.659174    11.00000    0.01175    0.01292 =
         0.01687   -0.00469   -0.00054   -0.00387
AFIX  43
H2    2    0.051556    0.890430    0.633553    11.00000   -1.20000
AFIX   0
C3    1    0.164696    0.895565    0.759947    11.00000    0.01547    0.01432 =
         0.01579   -0.00587    0.00122   -0.00351
C4    1    0.309655    0.849049    0.798185    11.00000    0.01976    0.01827 =
         0.01543   -0.00854   -0.00174   -0.00442
AFIX  43
H4    2    0.323525    0.868442    0.865832    11.00000   -1.20000
AFIX   0
C5    1    0.434026    0.774208    0.737249    11.00000    0.01336    0.01727 =
         0.01740   -0.00724   -0.00392   -0.00270
AFIX  43
H5    2    0.529378    0.742811    0.765514    11.00000   -1.20000
AFIX   0
C6    1    0.417606    0.745649    0.634351    11.00000    0.01149    0.01072 =
         0.01557   -0.00477   -0.00084   -0.00305
C7    1    0.031507    0.983206    0.822176    11.00000    0.01858    0.02495 =
         0.02212   -0.01305    0.00122   -0.00090
AFIX 137
H7A   2    0.013746    0.926203    0.906046    11.00000   -1.50000
H7B   2   -0.057275    1.010262    0.780643    11.00000   -1.50000
H7C   2    0.053161    1.069010    0.819501    11.00000   -1.50000
AFIX   0
C8    1    0.811460    0.567443    0.693180    11.00000    0.01186    0.01512 =
         0.01440   -0.00649   -0.00208   -0.00077
C9    1    0.925553    0.599985    0.728474    11.00000    0.01520    0.03031 =
         0.02058   -0.01021   -0.00262   -0.00748
AFIX  43
H9    2    0.952265    0.684983    0.683478    11.00000   -1.20000
AFIX   0
C10   1    0.998992    0.504294    0.831475    11.00000    0.01909    0.04554 =
         0.02598   -0.01660   -0.01002   -0.00084
AFIX  43
H10   2    1.075488    0.525039    0.855244    11.00000   -1.20000
AFIX   0
C11   1    0.958535    0.378671    0.898421    11.00000    0.03456    0.03286 =
         0.02266   -0.00943   -0.01509    0.00948
AFIX  43
H11   2    1.007436    0.315501    0.967589    11.00000   -1.20000
AFIX   0
C12   1    0.845528    0.345850    0.863392    11.00000    0.04165    0.01688 =
         0.02056   -0.00331   -0.00789    0.00007
AFIX  43
H12   2    0.819039    0.260891    0.909018    11.00000   -1.20000
AFIX   0
C13   1    0.771737    0.439814    0.760112    11.00000    0.02342    0.01552 =
         0.01844   -0.00611   -0.00367   -0.00366
AFIX  43
H13   2    0.696571    0.417658    0.735951    11.00000   -1.20000
AFIX   0
C14   1    0.820932    0.630945    0.429767    11.00000    0.01457    0.02038 =
         0.01593   -0.00784    0.00037   -0.00393
AFIX 137
H14A  2    0.826063    0.531769    0.444257    11.00000   -1.50000
H14B  2    0.921952    0.640278    0.418097    11.00000   -1.50000
H14C  2    0.769782    0.691757    0.357685    11.00000   -1.50000
AFIX   0
C15   1    0.718576    0.866021    0.531205    11.00000    0.01745    0.01214 =
         0.02664   -0.00584   -0.00306   -0.00463
AFIX 137
H15A  2    0.660308    0.930089    0.463680    11.00000   -1.50000
H15B  2    0.821042    0.872764    0.512109    11.00000   -1.50000
H15C  2    0.674099    0.893091    0.603354    11.00000   -1.50000
AFIX   0
MOLE 2
C16   1    0.608488    0.834716    0.140059    11.00000    0.05308    0.03674 =
         0.02486   -0.01684   -0.00340   -0.00152
AFIX  43
H16   2    0.594240    0.888327    0.192270    11.00000   -1.20000
AFIX   0
C17   1    0.665051    0.883911    0.020667    11.00000    0.03499    0.03716 =
         0.03959   -0.01449   -0.00163   -0.01236
AFIX  43
H17   2    0.683811    0.974095   -0.009214    11.00000   -1.20000
AFIX   0
C18   1    0.695086    0.801887   -0.056960    11.00000    0.02655    0.04226 =
         0.02476   -0.01036   -0.00071   -0.00891
AFIX  43
H18   2    0.735229    0.836103   -0.137682    11.00000   -1.20000
AFIX   0
C19   1    0.664741    0.668530   -0.013146    11.00000    0.02475    0.03807 =
         0.02858   -0.01667   -0.00654   -0.00329
AFIX  43
H19   2    0.688582    0.611540   -0.063891    11.00000   -1.20000
AFIX   0
C20   1    0.601131    0.620664    0.102073    11.00000    0.02208    0.03378 =
         0.04429   -0.01986    0.00738   -0.01169
AFIX  43
H20   2    0.576072    0.533587    0.128713    11.00000   -1.20000
AFIX   0
C21   1    0.571996    0.702181    0.183279    11.00000    0.02680    0.04882 =
         0.02155   -0.01435    0.00170   -0.01434
AFIX  43
H21   2    0.529663    0.668581    0.263369    11.00000   -1.20000
HKLF 4
REM  ctb03ltb in P-1
REM R1 =  0.0408 for   4918 Fo > 4sig(Fo)  and  0.0437 for all   5263 data
REM    251 parameters refined using      0 restraints
END
WGHT      0.0439      1.1737
REM Highest difference peak  1.396,  deepest hole -0.418,  1-sigma level  0.067
Q1    1   0.6824  0.8520  0.1317  11.00000  0.05    1.40
;
