# Supplementary material for: 2-[(Di­methyl­phenyl­phosphanyl­idene)aza­nium­yl]-5-methyl­benzene­sulfonate benzene monosolvate
Source: Acta Crystallogr Sect E Struct Rep Online. 2013 May 25;69(Pt 6):o964–5. doi: 10.1107/S1600536813013755 (PMC3685103; doi:10.1107/S1600536813013755)
Supplement: Supplementary file 2 [file e-69-0o964-Isup2.hkl]

# 
# h,k,l, Fc-squared, Fo-squared, sigma(Fo-squared) and status flag 
# 
data_I
_shelx_title ' ctb03ltb in P-1' 
_shelx_refln_list_code          4 
_shelx_F_calc_maximum      113.79 
_exptl_crystal_F_000       424.00 
_reflns_d_resolution_high  0.7311 
 
loop_ 
 _symmetry_equiv_pos_as_xyz 
 'x, y, z' 
 '-x, -y, -z' 
 
_cell_length_a     9.3696 
_cell_length_b    10.3141 
_cell_length_c    11.7579 
_cell_angle_alpha  68.665 
_cell_angle_beta   78.180 
_cell_angle_gamma  70.630 
 
_shelx_F_squared_multiplier     1.000 
 
loop_ 
 _refln_index_h 
 _refln_index_k 
 _refln_index_l 
 _refln_F_squared_calc 
 _refln_F_squared_meas 
 _refln_F_squared_sigma 
 _refln_observed_status 
   2   0   0     4579.15     4257.56     18.47 o 
   3   0   0     2028.68     1993.28      8.55 o 
   4   0   0      657.59      606.35      3.21 o 
   5   0   0      131.01       95.60      1.10 o 
   6   0   0      246.95      274.40      2.05 o 
   7   0   0      661.63      677.08      4.05 o 
   8   0   0       71.67       76.64      1.75 o 
   9   0   0      114.38      111.74      2.88 o 
  10   0   0       51.71       47.90      2.07 o 
  11   0   0       90.15       80.40      2.78 o 
 -11   1   0      109.34      109.95      3.32 o 
 -10   1   0      262.70      240.33      4.71 o 
  -9   1   0      304.72      332.16      5.35 o 
  -8   1   0       86.16       89.19      1.86 o 
  -7   1   0      566.47      581.26      6.98 o 
  -6   1   0      107.17       95.00      0.99 o 
  -5   1   0      533.48      538.76      3.70 o 
  -4   1   0        2.36        0.35      0.11 o 
  -3   1   0      382.82      421.97      2.08 o 
  -2   1   0     3522.70     3565.27     14.70 o 
  -1   1   0      392.95      442.24      2.76 o 
   2   1   0      939.64      934.77      5.11 o 
   3   1   0       40.26       36.09      0.49 o 
   4   1   0       13.52        2.97      0.16 o 
   5   1   0       99.64      151.18      1.27 o 
   6   1   0      154.92      155.08      1.28 o 
   7   1   0       70.64       64.86      0.76 o 
   8   1   0       36.82       39.08      0.73 o 
   9   1   0      125.35      144.88      3.27 o 
  10   1   0      119.25      117.15      3.13 o 
  11   1   0      668.45      728.62      9.41 o 
  12   1   0       80.23       68.29      6.04 o 
 -11   2   0        4.50        2.73      1.09 o 
 -10   2   0      409.14      422.10      6.62 o 
  -9   2   0      122.20      111.29      4.05 o 
  -8   2   0      249.63      239.39      6.23 o 
  -7   2   0      283.50      269.83      2.46 o 
  -6   2   0     2899.05     2840.03     13.35 o 
  -5   2   0        6.69        4.34      0.31 o 
  -4   2   0        6.98        0.47      0.14 o 
  -3   2   0       36.44       31.58      0.42 o 
  -2   2   0      405.72      364.10      2.01 o 
  -1   2   0       37.48       35.47      0.57 o 
   0   2   0     6755.30     6629.36     36.08 o 
   2   2   0     3153.71     3008.05     14.22 o 
   3   2   0        0.59        1.71      0.17 o 
   4   2   0      576.60      636.93      3.59 o 
   5   2   0     1961.33     2077.21     13.22 o 
   6   2   0      247.01      282.56      2.18 o 
   7   2   0      169.07      208.96      2.15 o 
   8   2   0      205.56      192.51      2.36 o 
   9   2   0       45.20       30.08      2.90 o 
  10   2   0       36.48       39.27      1.83 o 
  11   2   0       12.35       10.84      1.21 o 
  12   2   0       13.81       12.47      1.33 o 
 -10   3   0       21.80       24.70      1.64 o 
  -9   3   0       94.44       92.58      2.78 o 
  -8   3   0      220.53      218.64      3.86 o 
  -7   3   0      304.23      289.82      4.82 o 
  -6   3   0      103.02       84.48      1.11 o 
  -5   3   0      313.40      327.70      2.17 o 
  -4   3   0      210.47      230.05      1.63 o 
  -3   3   0       30.69       28.62      0.58 o 
  -2   3   0      730.80      813.93      4.24 o 
  -1   3   0      127.79      113.51      1.52 o 
   0   3   0       42.49       33.44      0.57 o 
   1   3   0      839.83      854.05      5.36 o 
   2   3   0      649.44      749.90      3.69 o 
   3   3   0      137.90      204.59      1.38 o 
   4   3   0      129.98      135.46      1.14 o 
   5   3   0      417.29      405.98      2.42 o 
   6   3   0       75.40       92.96      1.05 o 
   7   3   0      495.39      475.11      3.02 o 
   8   3   0        5.98        6.57      0.55 o 
   9   3   0        3.83        3.60      0.52 o 
  10   3   0       12.01       17.49      1.29 o 
  11   3   0      371.52      435.03      6.79 o 
  12   3   0       68.12       80.97      2.91 o 
 -10   4   0       10.71       13.44      2.14 o 
  -9   4   0      298.57      281.41      6.28 o 
  -8   4   0      191.44      201.91      3.81 o 
  -7   4   0       74.31       79.19      2.20 o 
  -6   4   0     2118.03     2120.92     31.34 o 
  -5   4   0     1203.00     1232.19      7.54 o 
  -4   4   0     1324.75     1259.94      7.68 o 
  -3   4   0      551.23      545.10      3.50 o 
  -2   4   0        2.57        2.54      0.21 o 
  -1   4   0     1750.34     1806.08     11.03 o 
   0   4   0     1047.98     1229.27      7.64 o 
   1   4   0      648.43      595.64      4.75 o 
   2   4   0     2408.87     2658.50     16.75 o 
   3   4   0       25.37       21.61      0.56 o 
   4   4   0      520.14      612.98      3.23 o 
   5   4   0      222.39      264.07      2.74 o 
   6   4   0      235.29      243.36      2.21 o 
   7   4   0       40.64       47.16      1.50 o 
   8   4   0      264.48      287.51      2.36 o 
   9   4   0      104.08       79.40      1.74 o 
  10   4   0        3.15        2.57      0.74 o 
  11   4   0        0.65        3.16      0.89 o 
  12   4   0       10.05        7.91      1.17 o 
  -9   5   0        5.78        6.61      1.19 o 
  -8   5   0        2.29        2.32      0.70 o 
  -7   5   0       10.81       13.51      1.03 o 
  -6   5   0       67.31       64.13      1.32 o 
  -5   5   0      401.71      419.69      7.36 o 
  -4   5   0        4.70        3.57      0.41 o 
  -3   5   0       41.20       34.48      0.74 o 
  -2   5   0      435.32      449.83      3.21 o 
  -1   5   0      312.53      328.31      3.03 o 
   0   5   0        0.30        2.71      0.25 o 
   1   5   0     1927.64     2029.14     11.10 o 
   2   5   0       80.47      132.88      1.26 o 
   3   5   0       63.35       49.24      0.71 o 
   4   5   0      146.93      167.42      1.60 o 
   5   5   0     2684.09     2665.16     16.24 o 
   6   5   0      222.70      228.70      2.47 o 
   7   5   0     2525.77     2474.88     13.15 o 
   8   5   0        4.63        4.29      0.47 o 
   9   5   0       83.22       74.58      1.75 o 
  10   5   0       22.78       17.54      1.29 o 
  11   5   0      214.64      231.61      4.76 o 
  12   5   0      154.31      153.14      4.52 o 
  -9   6   0      147.01      134.93      4.50 o 
  -8   6   0       10.24       12.12      1.45 o 
  -7   6   0      391.58      405.56      6.01 o 
  -6   6   0      372.02      377.63      8.36 o 
  -5   6   0      836.24      844.51     13.23 o 
  -4   6   0      112.79      113.59      2.15 o 
  -3   6   0      392.63      408.70      5.34 o 
  -2   6   0      243.31      228.41      3.35 o 
  -1   6   0      564.27      594.60      4.72 o 
   0   6   0        5.56        6.06      0.37 o 
   1   6   0      167.49      150.68      2.35 o 
   2   6   0       45.35       49.08      0.91 o 
   3   6   0      142.59      185.95      1.93 o 
   4   6   0      135.81      146.17      1.62 o 
   5   6   0       84.87       85.89      1.56 o 
   6   6   0      317.84      322.73      3.06 o 
   7   6   0      179.89      175.13      2.27 o 
   8   6   0       38.43       45.43      1.88 o 
   9   6   0        4.05        2.74      0.53 o 
  10   6   0       28.50       35.20      1.44 o 
  11   6   0        1.08        0.17      0.82 o 
  12   6   0        2.28        3.22      1.72 o 
  -8   7   0        0.10        0.36      1.42 o 
  -7   7   0        0.12        1.12      0.78 o 
  -6   7   0       45.27       44.91      1.88 o 
  -5   7   0      119.39      111.90      2.02 o 
  -4   7   0        0.64       -0.22      0.46 o 
  -3   7   0       96.51       87.86      1.43 o 
  -2   7   0      276.46      278.86      3.03 o 
  -1   7   0      936.65      943.99     10.51 o 
   0   7   0       54.93       61.82      1.13 o 
   1   7   0     1521.77     1520.80      8.86 o 
   2   7   0      118.35      113.03      1.60 o 
   3   7   0      184.32      187.81      2.00 o 
   4   7   0       19.08       19.51      0.66 o 
   5   7   0      519.81      524.35      4.35 o 
   6   7   0      579.18      606.48      5.30 o 
   7   7   0      175.72      185.03      3.06 o 
   8   7   0      313.04      326.91      3.85 o 
   9   7   0      112.77      100.79      2.48 o 
  10   7   0      151.91      160.80      3.74 o 
  11   7   0        6.34        1.58      1.11 o 
  12   7   0      311.27      269.30      9.19 o 
  -7   8   0      213.57      219.56      5.62 o 
  -6   8   0        3.89        5.92      0.92 o 
  -5   8   0      326.69      332.32      4.54 o 
  -4   8   0      136.17      134.80      3.03 o 
  -3   8   0        2.88        4.06      0.58 o 
  -2   8   0      144.48      150.65      2.09 o 
  -1   8   0      438.20      426.24      4.74 o 
   0   8   0      269.50      277.64      2.96 o 
   1   8   0       48.03       46.43      0.98 o 
   2   8   0       17.32       20.97      0.57 o 
   3   8   0       50.52       43.53      0.87 o 
   4   8   0        6.53        8.11      0.46 o 
   5   8   0       29.33       19.35      0.84 o 
   6   8   0        0.03        0.31      0.36 o 
   7   8   0      145.52      137.26      2.29 o 
   8   8   0       24.83       24.45      1.04 o 
   9   8   0        3.62        7.43      0.69 o 
  10   8   0        3.18        5.64      0.67 o 
  11   8   0        2.51        3.19      1.03 o 
  -6   9   0        7.41        8.63      1.44 o 
  -5   9   0      212.06      217.58      4.75 o 
  -4   9   0       79.89       85.90      2.39 o 
  -3   9   0       12.72       16.14      1.10 o 
  -2   9   0      308.39      301.90      6.22 o 
  -1   9   0      485.30      477.25      6.80 o 
   0   9   0      785.19      790.59      8.89 o 
   1   9   0      530.12      501.38      5.42 o 
   2   9   0      793.38      774.11      6.53 o 
   3   9   0       86.96       83.06      1.74 o 
   4   9   0      702.29      682.65      6.09 o 
   5   9   0        4.96        5.00      0.59 o 
   6   9   0      381.48      395.37      4.12 o 
   7   9   0       45.71       42.74      1.58 o 
   8   9   0       67.88       76.93      2.17 o 
   9   9   0        0.15        1.20      0.60 o 
  10   9   0       41.43       46.48      1.82 o 
  -5  10   0      112.48      111.67      4.25 o 
  -4  10   0      129.37      119.95      3.00 o 
  -3  10   0       75.33       82.08      2.46 o 
  -2  10   0       30.74       30.27      1.80 o 
  -1  10   0        3.83        5.50      1.03 o 
   0  10   0        2.36        3.59      0.89 o 
   1  10   0       31.18       24.47      1.40 o 
   2  10   0      210.73      210.18      3.68 o 
   3  10   0      121.86       98.43      1.99 o 
   4  10   0       54.36       51.74      1.47 o 
   5  10   0        1.78        1.64      0.47 o 
   6  10   0      102.31       99.52      3.15 o 
   7  10   0       39.37       36.23      1.51 o 
   8  10   0       14.88       17.52      1.14 o 
   9  10   0       10.08        7.02      1.04 o 
  10  10   0      104.85      107.30      2.83 o 
  -3  11   0       55.26       54.58      2.45 o 
  -2  11   0      120.75      127.93      3.73 o 
  -1  11   0       46.09       49.42      2.28 o 
   0  11   0      477.89      493.99     13.49 o 
   1  11   0        3.28        1.33      0.65 o 
   2  11   0      248.15      239.42      4.15 o 
   3  11   0       12.73       10.87      1.03 o 
   4  11   0      203.48      196.90      3.74 o 
   5  11   0      117.77       99.44      2.63 o 
   6  11   0      295.20      292.76      5.47 o 
   7  11   0       14.36        9.67      1.18 o 
   8  11   0       16.96       15.22      1.39 o 
   9  11   0       42.84       32.92      1.91 o 
  -1  12   0        3.76        2.56      1.50 o 
   0  12   0        0.86        0.82      1.28 o 
   1  12   0        0.30       -0.70      0.70 o 
   2  12   0        2.28        1.06      0.71 o 
   3  12   0       10.87        9.10      1.02 o 
   4  12   0       61.96       56.78      2.11 o 
   5  12   0       31.85       33.72      1.69 o 
   6  12   0      121.84      132.13      3.73 o 
   7  12   0        2.93        0.93      0.87 o 
   8  12   0      164.67      170.96      5.26 o 
   3  13   0       43.12       34.85      3.78 o 
   4  13   0        3.31        3.57      1.31 o 
   5  13   0       36.04       33.10      2.22 o 
  -7 -12   1       91.48       82.45      4.38 o 
  -6 -12   1      337.95      345.37      5.48 o 
  -5 -12   1       14.42       14.82      1.23 o 
  -4 -12   1      255.99      296.10      5.02 o 
  -3 -12   1        0.33        1.31      0.78 o 
  -2 -12   1      131.65      129.50      3.26 o 
  -1 -12   1       48.15       38.70      1.86 o 
   0 -12   1       16.26       17.66      2.47 o 
  -8 -11   1      110.76      112.99      3.44 o 
  -7 -11   1       20.72       20.25      1.56 o 
  -6 -11   1      163.96      159.10      3.42 o 
  -5 -11   1       74.41       72.45      2.29 o 
  -4 -11   1      161.61      185.26      3.70 o 
  -3 -11   1        2.68        4.09      0.83 o 
  -2 -11   1      163.67      177.37      3.62 o 
  -1 -11   1        1.59        2.44      0.74 o 
   0 -11   1      442.55      447.65      7.29 o 
   1 -11   1       66.16       66.42      3.63 o 
   2 -11   1      256.55      278.57      4.89 o 
   3 -11   1        1.52       -1.52      1.52 o 
 -10 -10   1      100.58      105.40      4.72 o 
  -9 -10   1       71.87       78.96      3.14 o 
  -8 -10   1       43.60       48.18      1.85 o 
  -7 -10   1       60.27       60.00      3.12 o 
  -6 -10   1      138.69      152.18      3.64 o 
  -5 -10   1       73.57       63.23      1.74 o 
  -4 -10   1       45.73       50.92      1.53 o 
  -3 -10   1        5.22        1.58      0.49 o 
  -2 -10   1      117.07      114.23      2.92 o 
  -1 -10   1        3.91        1.83      0.63 o 
   0 -10   1      141.92      131.02      3.51 o 
   1 -10   1        5.05        2.75      1.01 o 
   2 -10   1      357.02      342.80      6.06 o 
   3 -10   1       94.01       86.49      2.56 o 
   4 -10   1       69.59       76.79      2.93 o 
 -10  -9   1        0.27       -0.24      0.86 o 
  -9  -9   1       32.24       32.53      1.52 o 
  -8  -9   1       54.55       44.18      1.70 o 
  -7  -9   1        0.02        0.25      0.55 o 
  -6  -9   1      528.43      506.34      5.27 o 
  -5  -9   1        7.97       12.70      0.88 o 
  -4  -9   1      597.35      571.70      5.55 o 
  -3  -9   1        7.98       10.30      0.72 o 
  -2  -9   1      415.49      454.92      4.72 o 
  -1  -9   1       29.39       28.50      1.98 o 
   0  -9   1      542.64      550.50      6.00 o 
   1  -9   1        0.25        0.04      0.70 o 
   2  -9   1      184.69      203.20      4.27 o 
   3  -9   1        6.33        5.12      0.76 o 
   4  -9   1      233.07      238.46      4.16 o 
   5  -9   1      125.36      121.53      3.58 o 
   6  -9   1      134.45      128.96      4.52 o 
 -11  -8   1        8.86        4.16      1.15 o 
 -10  -8   1       64.49       57.90      1.73 o 
  -9  -8   1        4.62        4.18      0.61 o 
  -8  -8   1      149.22      140.91      2.64 o 
  -7  -8   1       74.52       85.30      1.84 o 
  -6  -8   1       24.50       25.15      1.02 o 
  -5  -8   1       12.48       12.39      0.74 o 
  -4  -8   1      728.19      650.48      5.07 o 
  -3  -8   1       42.86       42.66      1.11 o 
  -2  -8   1        0.00        2.05      0.32 o 
  -1  -8   1      117.72      112.82      1.95 o 
   0  -8   1        1.56        1.75      0.40 o 
   1  -8   1       31.81       38.12      1.31 o 
   2  -8   1       17.25       14.99      0.89 o 
   3  -8   1      221.22      217.72      4.99 o 
   4  -8   1      123.97      113.94      2.49 o 
   5  -8   1      316.66      321.98      5.40 o 
   6  -8   1        1.29        0.37      0.72 o 
   7  -8   1      172.65      172.25      4.13 o 
 -11  -7   1       10.59        6.86      2.30 o 
 -10  -7   1      269.23      291.82      5.10 o 
  -9  -7   1       28.40       40.48      1.47 o 
  -8  -7   1      126.91      124.10      2.29 o 
  -7  -7   1      463.69      487.13      5.56 o 
  -6  -7   1      303.18      298.09      3.48 o 
  -5  -7   1      275.22      268.31      2.83 o 
  -4  -7   1      309.34      301.11      2.95 o 
  -3  -7   1       47.51       33.13      0.85 o 
  -2  -7   1      476.35      499.91      4.45 o 
  -1  -7   1      806.15      788.78      5.35 o 
   0  -7   1      130.16      146.22      1.97 o 
   1  -7   1      860.03      805.19      6.28 o 
   2  -7   1        6.91        6.40      0.51 o 
   3  -7   1      688.91      686.89      6.69 o 
   4  -7   1      205.52      222.96      3.40 o 
   5  -7   1      482.75      472.34      5.76 o 
   6  -7   1        1.44       -0.15      0.63 o 
   7  -7   1        4.43        3.41      0.74 o 
   8  -7   1       24.97       26.67      6.95 o 
 -12  -6   1      178.20      201.48      8.05 o 
 -11  -6   1      120.81      134.87      3.69 o 
 -10  -6   1        3.37        3.33      0.68 o 
  -9  -6   1      180.49      186.86      2.90 o 
  -8  -6   1      107.88       81.18      1.79 o 
  -7  -6   1       12.51       14.29      0.89 o 
  -6  -6   1      369.64      374.93      3.80 o 
  -5  -6   1       79.28       83.91      1.59 o 
  -4  -6   1      194.04      210.62      2.27 o 
  -3  -6   1      977.94     1005.63      6.54 o 
  -2  -6   1       87.73       91.37      1.32 o 
  -1  -6   1     1042.35     1088.50      6.73 o 
   0  -6   1       56.48       70.96      1.30 o 
   1  -6   1      757.62      743.11      5.71 o 
   2  -6   1       20.29       18.25      0.53 o 
   3  -6   1      185.31      165.44      2.62 o 
   4  -6   1      375.79      387.52      4.48 o 
   5  -6   1      417.23      415.40      5.10 o 
   6  -6   1      163.58      158.94      3.46 o 
   7  -6   1      457.10      434.49      6.41 o 
   8  -6   1        0.01       -0.94      0.94 o 
 -12  -5   1      524.01      550.10      9.88 o 
 -11  -5   1        1.00        0.42      0.72 o 
 -10  -5   1      506.09      572.05      5.83 o 
  -9  -5   1      517.51      532.84      5.38 o 
  -8  -5   1      651.57      692.55      5.57 o 
  -7  -5   1     1443.07     1449.03      9.92 o 
  -6  -5   1      382.85      341.76      3.41 o 
  -5  -5   1     1374.39     1467.78      8.66 o 
  -4  -5   1        5.78       18.82      0.57 o 
  -3  -5   1      862.23      961.55      5.31 o 
  -2  -5   1      282.71      284.53      2.81 o 
  -1  -5   1     1094.29     1020.74      6.20 o 
   0  -5   1       55.27       83.34      1.10 o 
   1  -5   1      101.57       92.30      1.29 o 
   2  -5   1       48.25       64.66      1.77 o 
   3  -5   1      219.39      194.05      2.13 o 
   4  -5   1       11.39        7.28      0.44 o 
   5  -5   1      983.65      948.75     12.75 o 
   6  -5   1      277.24      253.80      6.19 o 
   7  -5   1       39.28       38.87      1.69 o 
   8  -5   1        1.60        0.56      0.61 o 
   9  -5   1      112.20      105.96      3.92 o 
 -12  -4   1      324.90      365.10      7.74 o 
 -11  -4   1      102.25       94.97      3.24 o 
 -10  -4   1       91.94       73.30      2.16 o 
  -9  -4   1        3.31        1.72      0.47 o 
  -8  -4   1       54.07       60.17      1.49 o 
  -7  -4   1       19.54       26.99      0.72 o 
  -6  -4   1       59.25       58.73      0.93 o 
  -5  -4   1        0.48        1.81      0.26 o 
  -4  -4   1       14.39       24.31      0.48 o 
  -3  -4   1      290.68      286.30      1.90 o 
  -2  -4   1       45.31       20.35      0.55 o 
  -1  -4   1     1038.23     1091.50      6.37 o 
   0  -4   1      240.48      245.71      1.96 o 
   1  -4   1     1086.84     1061.46      7.19 o 
   2  -4   1        9.06        9.37      0.36 o 
   3  -4   1      677.37      747.16      6.61 o 
   4  -4   1        5.94        7.40      0.38 o 
   5  -4   1       58.22       52.50      1.11 o 
   6  -4   1      889.06      904.39      9.49 o 
   7  -4   1      219.51      199.10      4.44 o 
   8  -4   1       56.35       49.60      1.91 o 
   9  -4   1      101.91      101.10      3.70 o 
  10  -4   1      190.30      196.65      5.55 o 
 -12  -3   1       80.76       71.33      3.48 o 
 -11  -3   1      390.33      373.87      6.19 o 
 -10  -3   1      143.09      155.84      3.61 o 
  -9  -3   1       16.55       12.27      0.75 o 
  -8  -3   1       46.08       44.18      1.11 o 
  -7  -3   1      565.42      544.03      5.66 o 
  -6  -3   1       31.67       46.73      0.81 o 
  -5  -3   1      718.35      611.37      3.56 o 
  -4  -3   1      155.19      167.25      1.23 o 
  -3  -3   1      569.34      686.39      3.63 o 
  -2  -3   1      928.34      999.86      4.54 o 
  -1  -3   1     8656.64     8903.96     44.47 o 
   0  -3   1      185.30      166.34      1.91 o 
   1  -3   1      172.25      197.67      1.72 o 
   2  -3   1      354.62      337.60      2.24 o 
   3  -3   1      377.67      421.17      3.80 o 
   4  -3   1       32.82       33.35      0.63 o 
   5  -3   1       90.99       79.60      1.05 o 
   6  -3   1       35.51       27.78      0.54 o 
   7  -3   1       31.23       31.82      1.22 o 
   8  -3   1        6.01        6.46      0.71 o 
   9  -3   1       11.80       13.17      1.23 o 
  10  -3   1       21.37       25.26      1.65 o 
 -12  -2   1       64.02       65.53      4.80 o 
 -11  -2   1       44.83       33.23      2.17 o 
 -10  -2   1        6.96        3.53      1.06 o 
  -9  -2   1      135.87      156.36      3.79 o 
  -8  -2   1        0.35        2.14      0.37 o 
  -7  -2   1       75.55       77.79      1.22 o 
  -6  -2   1        4.53        8.75      0.52 o 
  -5  -2   1      251.22      251.95      2.29 o 
  -4  -2   1       22.61       11.37      0.30 o 
  -3  -2   1      199.56      189.79      1.18 o 
  -2  -2   1     4424.79     4657.97     19.32 o 
  -1  -2   1       97.92       51.83      0.62 o 
   0  -2   1     8232.67     8063.26     44.03 o 
   1  -2   1     1838.57     1799.73      9.56 o 
   2  -2   1      384.95      468.07      3.46 o 
   3  -2   1      654.32      703.21      6.35 o 
   4  -2   1     1282.17     1275.21      6.93 o 
   5  -2   1      361.17      359.43      1.97 o 
   6  -2   1      871.43      894.85      6.01 o 
   7  -2   1      232.64      227.72      2.76 o 
   8  -2   1      591.31      602.65      6.21 o 
   9  -2   1       50.03       47.18      1.99 o 
  10  -2   1      586.54      623.96      8.70 o 
  11  -2   1        9.52       15.00      1.47 o 
 -11  -1   1      711.20      755.94      9.62 o 
 -10  -1   1      184.25      205.02      4.19 o 
  -9  -1   1      152.43      135.11      2.47 o 
  -8  -1   1        5.72        5.81      0.52 o 
  -7  -1   1      323.58      266.94      2.38 o 
  -6  -1   1       75.19       68.84      1.19 o 
  -5  -1   1      226.71      217.05      1.88 o 
  -4  -1   1      182.23      168.80      1.50 o 
  -3  -1   1      186.83      295.07      2.01 o 
  -2  -1   1        2.26        3.50      0.19 o 
  -1  -1   1     9793.45     9471.90     58.87 o 
   0  -1   1      577.44      467.29      4.74 o 
   1  -1   1     3431.04     3650.87     20.15 o 
   2  -1   1      105.54      113.42      0.89 o 
   3  -1   1      171.77      190.45      1.91 o 
   4  -1   1       74.61       64.85      1.46 o 
   5  -1   1      148.16      150.88      1.66 o 
   6  -1   1      974.08      937.61      6.11 o 
   7  -1   1        4.58        5.39      0.52 o 
   8  -1   1      865.40      820.14      9.22 o 
   9  -1   1       34.58       30.74      2.00 o 
  10  -1   1      211.01      213.60      4.45 o 
  11  -1   1       80.28       96.09      3.13 o 
 -11   0   1      182.13      206.00      4.50 o 
 -10   0   1        1.40        1.65      0.87 o 
  -9   0   1      179.34      208.04      3.99 o 
  -8   0   1      406.53      447.26      3.98 o 
  -7   0   1      150.08      138.29      1.98 o 
  -6   0   1      916.23      910.23      4.77 o 
  -5   0   1     1351.18     1466.52      7.95 o 
  -4   0   1       42.56       47.45      0.72 o 
  -3   0   1      392.04      440.49      2.88 o 
  -2   0   1     8590.17     8941.39     45.31 o 
   2   0   1     1441.07     1408.29      9.27 o 
   3   0   1     4854.23     4711.53     26.23 o 
   4   0   1     4024.80     4238.89     24.08 o 
   5   0   1      152.52      151.73      1.83 o 
   6   0   1     1170.12     1122.99      8.68 o 
   7   0   1       28.47       27.50      0.95 o 
   8   0   1       15.07        8.45      0.61 o 
   9   0   1       82.81       77.94      2.95 o 
  10   0   1      329.12      365.67      5.94 o 
  11   0   1      436.11      472.99     10.33 o 
  12   0   1        7.45        7.92      1.98 o 
 -11   1   1      169.13      205.85      5.83 o 
 -10   1   1      135.59      153.50      3.66 o 
  -9   1   1       58.38       54.75      2.03 o 
  -8   1   1      189.63      179.77      2.09 o 
  -7   1   1     2016.13     1999.96     11.34 o 
  -6   1   1      110.82      103.06      1.23 o 
  -5   1   1      104.93       86.60      0.89 o 
  -4   1   1       13.01       14.22      0.27 o 
  -3   1   1        5.09       26.72      0.34 o 
  -2   1   1     3320.09     3411.71     12.24 o 
  -1   1   1       83.21      114.03      0.89 o 
   2   1   1     2870.87     2942.37     18.90 o 
   3   1   1        1.19        0.81      0.15 o 
   4   1   1      423.74      436.66      3.74 o 
   5   1   1       91.22       74.46      1.16 o 
   6   1   1        3.91        0.82      0.18 o 
   7   1   1      192.87      197.23      2.52 o 
   8   1   1      507.56      463.01      5.55 o 
   9   1   1        0.31        0.36      0.63 o 
  10   1   1      290.69      277.66      5.02 o 
  11   1   1      238.81      235.10      4.86 o 
  12   1   1       57.45       52.70      2.94 o 
 -11   2   1      143.45      160.23      7.17 o 
 -10   2   1       47.09       46.14      2.06 o 
  -9   2   1      165.23      180.47      6.09 o 
  -8   2   1      474.59      482.57      5.05 o 
  -7   2   1        4.79        6.34      0.39 o 
  -6   2   1     2572.07     2438.39     12.42 o 
  -5   2   1        6.04        3.28      0.21 o 
  -4   2   1      461.76      474.70      2.79 o 
  -3   2   1      184.02      193.67      1.60 o 
  -2   2   1        6.44       14.05      0.25 o 
  -1   2   1     2766.57     2971.10     16.43 o 
   0   2   1     1191.32     1272.48      9.70 o 
   1   2   1     2182.00     2188.89     10.37 o 
   2   2   1      261.39      284.92      1.96 o 
   3   2   1      361.76      460.23      2.60 o 
   4   2   1     4690.77     4827.78     21.48 o 
   5   2   1     1924.72     2097.26     14.03 o 
   6   2   1      965.22     1056.70      6.39 o 
   7   2   1        1.22        1.84      0.32 o 
   8   2   1        3.63        6.58      0.53 o 
   9   2   1       30.41       27.85      1.46 o 
  10   2   1       23.67       18.25      2.06 o 
  11   2   1      273.69      265.28      5.42 o 
  12   2   1        2.46        1.42      0.83 o 
 -10   3   1       79.77       86.67      3.52 o 
  -9   3   1        5.24        5.42      0.85 o 
  -8   3   1      117.67      115.55      2.29 o 
  -7   3   1      178.72      197.52      2.41 o 
  -6   3   1      726.43      740.35      5.78 o 
  -5   3   1      533.13      510.62      3.23 o 
  -4   3   1       99.90      107.94      0.97 o 
  -3   3   1      317.85      308.31      1.99 o 
  -2   3   1      584.72      623.51      3.39 o 
  -1   3   1      176.26      177.26      1.65 o 
   0   3   1        1.48        6.68      0.57 o 
   1   3   1       17.18        5.42      0.51 o 
   2   3   1     1021.38     1200.87      5.40 o 
   3   3   1      149.09      123.41      0.98 o 
   4   3   1       70.95       58.97      0.66 o 
   5   3   1     2170.80     2337.29      9.49 o 
   6   3   1        1.01        0.23      0.18 o 
   7   3   1      220.33      193.51      1.76 o 
   8   3   1        0.02        0.43      0.17 o 
   9   3   1       17.09       23.01      0.92 o 
  10   3   1       24.11       13.06      1.14 o 
  11   3   1      364.68      343.78      7.96 o 
  12   3   1        4.15        5.48      1.11 o 
 -10   4   1      190.87      189.42      5.51 o 
  -9   4   1        9.76       10.32      1.14 o 
  -8   4   1      732.36      714.28      8.56 o 
  -7   4   1      157.04      156.07      3.68 o 
  -6   4   1     1690.64     1644.07     13.01 o 
  -5   4   1     1243.24     1171.89      7.41 o 
  -4   4   1      644.79      651.79      3.92 o 
  -3   4   1        1.77        1.47      0.18 o 
  -2   4   1      320.21      297.41      2.05 o 
  -1   4   1     1068.58     1061.21      6.84 o 
   0   4   1       54.52       52.40      0.91 o 
   1   4   1     1411.88     1519.34      9.20 o 
   2   4   1       81.66       88.97      0.83 o 
   3   4   1       77.02       80.01      0.80 o 
   4   4   1       68.11      119.88      1.00 o 
   5   4   1     1200.41     1269.59      7.98 o 
   6   4   1       86.54      101.11      1.23 o 
   7   4   1       42.41       27.71      0.67 o 
   8   4   1       36.55       30.78      0.87 o 
   9   4   1       21.87       17.22      0.91 o 
  10   4   1        3.73        6.26      0.88 o 
  11   4   1      175.86      196.16      4.77 o 
  12   4   1        5.66        0.79      0.80 o 
  -9   5   1       58.82       55.40      2.78 o 
  -8   5   1        2.57        0.53      0.78 o 
  -7   5   1       44.88       38.47      1.60 o 
  -6   5   1       33.15       29.31      0.92 o 
  -5   5   1        1.90        1.85      0.35 o 
  -4   5   1      105.34       96.05      1.31 o 
  -3   5   1        0.56        2.63      0.25 o 
  -2   5   1       82.77      118.94      1.28 o 
  -1   5   1      384.26      400.01      3.10 o 
   0   5   1        6.22       20.04      0.57 o 
   1   5   1      965.81      912.93      9.02 o 
   2   5   1     2912.00     3116.50     18.33 o 
   3   5   1      191.59      196.57      1.38 o 
   4   5   1      992.76     1109.94      6.40 o 
   5   5   1     3048.28     2888.77     15.78 o 
   6   5   1        7.98        3.14      0.33 o 
   7   5   1      992.80      965.02      6.62 o 
   8   5   1       11.97       20.63      0.70 o 
   9   5   1      187.46      217.48      4.51 o 
  10   5   1      101.26      122.26      3.18 o 
  11   5   1      185.77      203.84      4.47 o 
  12   5   1      203.14      233.70      5.03 o 
  -9   6   1        8.06       10.42      3.77 o 
  -8   6   1      129.64      124.53      4.25 o 
  -7   6   1      342.64      339.52      5.30 o 
  -6   6   1      193.34      190.10      2.99 o 
  -5   6   1      403.89      417.05      4.09 o 
  -4   6   1        4.03        6.38      0.57 o 
  -3   6   1      233.34      247.41      2.61 o 
  -2   6   1      666.85      668.05      4.30 o 
  -1   6   1     1149.55     1070.36      7.43 o 
   0   6   1      536.88      576.83      5.05 o 
   1   6   1       19.67       12.18      0.55 o 
   2   6   1      133.28      161.21      1.93 o 
   3   6   1      103.31       97.73      0.96 o 
   4   6   1      325.12      290.19      2.36 o 
   5   6   1        0.21        1.25      0.38 o 
   6   6   1      583.71      591.75      4.23 o 
   7   6   1        2.28        9.08      0.51 o 
   8   6   1        4.00        2.85      0.45 o 
   9   6   1        5.14        1.82      0.46 o 
  10   6   1       15.29       23.54      1.17 o 
  11   6   1       60.06       64.92      2.48 o 
  12   6   1       90.42       92.23      5.13 o 
  -8   7   1        7.95        6.57      1.15 o 
  -7   7   1       13.70       14.30      1.19 o 
  -6   7   1        2.08        0.86      0.58 o 
  -5   7   1        0.07        0.62      0.38 o 
  -4   7   1      296.20      291.10      3.82 o 
  -3   7   1       70.95       66.57      1.53 o 
  -2   7   1      180.16      146.64      2.12 o 
  -1   7   1      771.74      777.12      6.02 o 
   0   7   1        5.30       10.86      0.56 o 
   1   7   1      730.95      722.60      7.65 o 
   2   7   1       14.25       26.20      1.12 o 
   3   7   1      441.35      387.88      3.66 o 
   4   7   1        0.10        0.40      0.27 o 
   5   7   1      601.49      555.22      4.68 o 
   6   7   1      588.51      558.10      4.95 o 
   7   7   1      720.15      648.36      5.66 o 
   8   7   1       42.13       36.78      1.20 o 
   9   7   1      526.15      530.52      4.92 o 
  10   7   1       83.44       76.35      1.90 o 
  11   7   1       84.50      103.52      3.13 o 
  12   7   1      179.12      191.96      6.65 o 
  -7   8   1      150.90      143.05      3.58 o 
  -6   8   1        0.07       -0.50      0.71 o 
  -5   8   1       71.74       78.33      1.88 o 
  -4   8   1        4.25        5.33      0.61 o 
  -3   8   1      190.48      198.04      3.31 o 
  -2   8   1       77.93       73.29      2.56 o 
  -1   8   1      862.01      863.42      9.35 o 
   0   8   1      104.65       96.50      1.78 o 
   1   8   1      151.63      142.44      3.38 o 
   2   8   1      256.07      248.03      2.82 o 
   3   8   1       93.82       59.77      1.97 o 
   4   8   1       41.99       31.77      1.27 o 
   5   8   1      118.57      120.70      1.79 o 
   6   8   1        6.77       12.75      0.67 o 
   7   8   1      134.84      134.08      2.21 o 
   8   8   1       12.90       12.46      0.76 o 
   9   8   1       52.04       37.85      1.31 o 
  10   8   1       60.79       53.75      1.81 o 
  11   8   1       60.75       54.00      2.74 o 
  -6   9   1       86.33       82.81      3.72 o 
  -5   9   1       77.13       72.93      2.67 o 
  -4   9   1      183.29      179.16      3.44 o 
  -3   9   1      238.45      240.31      3.97 o 
  -2   9   1       68.95       65.44      2.33 o 
  -1   9   1      610.69      599.71      7.76 o 
   0   9   1      243.53      249.62      3.30 o 
   1   9   1      493.95      505.63      5.06 o 
   2   9   1      158.19      189.36      3.02 o 
   3   9   1      230.21      220.57      2.82 o 
   4   9   1      263.33      303.06      3.51 o 
   5   9   1      107.29       90.97      3.34 o 
   6   9   1      746.32      761.27      6.25 o 
   7   9   1        6.22        2.88      0.46 o 
   8   9   1       50.78       50.94      1.74 o 
   9   9   1        5.88        3.02      0.66 o 
  10   9   1        2.38        2.95      0.93 o 
  11   9   1        2.56        2.89      0.99 o 
  -5  10   1       38.83       41.06      2.89 o 
  -4  10   1       55.24       49.15      1.92 o 
  -3  10   1        4.39        5.46      0.98 o 
  -2  10   1       19.63       19.67      1.44 o 
  -1  10   1       10.04       11.04      1.16 o 
   0  10   1       55.55       58.47      2.29 o 
   1  10   1        2.93        2.29      0.58 o 
   2  10   1       37.79       32.13      2.14 o 
   3  10   1        4.46        6.37      0.88 o 
   4  10   1       16.92       12.26      0.76 o 
   5  10   1        8.17       12.91      0.93 o 
   6  10   1       74.50       85.05      2.14 o 
   7  10   1       23.75       24.54      1.24 o 
   8  10   1      209.61      224.43      3.83 o 
   9  10   1      152.78      157.25      3.27 o 
  10  10   1       55.55       66.26      3.44 o 
  -3  11   1       48.53       54.76      2.10 o 
  -2  11   1      196.07      206.64      6.28 o 
  -1  11   1       78.75       74.58      2.81 o 
   0  11   1      427.10      426.80      5.73 o 
   1  11   1       15.00       13.15      1.04 o 
   2  11   1       91.21       92.55      2.46 o 
   3  11   1        0.05        0.28      0.62 o 
   4  11   1      221.43      225.12      5.22 o 
   5  11   1        2.02        0.99      0.64 o 
   6  11   1      164.01      156.93      3.80 o 
   7  11   1       24.96       22.15      1.51 o 
   8  11   1       20.45       21.74      1.56 o 
   9  11   1       25.22       24.24      1.68 o 
  10  11   1       10.80       11.54      1.26 o 
  -2  12   1      113.32      112.17      4.44 o 
  -1  12   1        0.75        1.19      0.84 o 
   0  12   1       36.99       34.55      2.03 o 
   1  12   1        3.09        2.48      0.92 o 
   2  12   1        1.28        0.71      0.62 o 
   3  12   1       49.51       50.70      2.16 o 
   4  12   1       40.22       41.70      1.79 o 
   5  12   1      105.13       95.50      3.07 o 
   6  12   1      347.72      355.11      6.26 o 
   7  12   1        1.25        0.92      0.85 o 
   8  12   1      123.55      109.57      3.44 o 
   2  13   1       46.45       50.18      5.12 o 
   3  13   1        0.25        0.41      1.36 o 
   4  13   1       60.62       68.71      2.90 o 
   5  13   1        6.87       10.10      2.25 o 
   6  13   1        0.02        2.15      1.12 o 
  -6 -12   2      156.48      168.77      4.59 o 
  -5 -12   2       96.58      113.62      3.50 o 
  -4 -12   2       40.71       39.75      2.30 o 
  -3 -12   2       23.04       27.85      2.32 o 
  -2 -12   2      118.16      108.14      3.05 o 
  -1 -12   2       43.49       55.91      2.53 o 
  -8 -11   2      185.85      203.40      8.35 o 
  -7 -11   2       12.36       11.50      1.52 o 
  -6 -11   2       83.49       92.59      2.67 o 
  -5 -11   2      326.12      310.28      5.03 o 
  -4 -11   2      141.59      147.30      3.36 o 
  -3 -11   2       77.99       62.07      2.19 o 
  -2 -11   2      116.05      108.95      2.88 o 
  -1 -11   2       37.76       47.21      1.94 o 
   0 -11   2       84.45       94.87      3.42 o 
   1 -11   2       37.24       38.04      2.14 o 
   2 -11   2      368.65      377.41     11.31 o 
  -9 -10   2       34.00       26.04      1.74 o 
  -8 -10   2      112.97      110.88      2.83 o 
  -7 -10   2      147.71      148.21      2.82 o 
  -6 -10   2       79.52       75.91      1.98 o 
  -5 -10   2       23.95       15.86      1.06 o 
  -4 -10   2        8.23        9.15      0.78 o 
  -3 -10   2        0.45        0.42      0.49 o 
  -2 -10   2      116.06      120.12      2.40 o 
  -1 -10   2      115.35      104.56      2.67 o 
   0 -10   2       14.95       16.41      1.39 o 
   1 -10   2       18.95       22.96      1.62 o 
   2 -10   2       39.63       48.35      1.95 o 
   3 -10   2      193.84      204.21      4.70 o 
   4 -10   2        5.18        5.96      1.64 o 
 -10  -9   2        0.68        0.26      0.91 o 
  -9  -9   2        8.60        6.37      1.04 o 
  -8  -9   2        3.01        5.38      0.80 o 
  -7  -9   2       58.08       56.41      2.07 o 
  -6  -9   2      193.22      184.79      2.99 o 
  -5  -9   2      452.54      420.90      4.74 o 
  -4  -9   2      577.68      596.23      5.85 o 
  -3  -9   2      145.85      130.10      2.40 o 
  -2  -9   2      527.06      532.52      5.39 o 
  -1  -9   2        0.53       -0.11      0.52 o 
   0  -9   2      345.37      357.12      4.73 o 
   1  -9   2        2.95        3.13      0.79 o 
   2  -9   2      104.57       99.59      2.58 o 
   3  -9   2      210.62      213.75      3.93 o 
   4  -9   2      280.45      272.08      6.30 o 
   5  -9   2      115.05       99.33      3.98 o 
 -10  -8   2      104.28      111.51      2.84 o 
  -9  -8   2        6.31        6.77      0.70 o 
  -8  -8   2      120.10      126.90      2.79 o 
  -7  -8   2       11.46        9.17      0.84 o 
  -6  -8   2       24.86       34.59      1.61 o 
  -5  -8   2        0.57        1.18      0.45 o 
  -4  -8   2      230.66      210.80      2.98 o 
  -3  -8   2      197.72      190.94      2.79 o 
  -2  -8   2       17.58       15.40      1.18 o 
  -1  -8   2        0.73        0.57      0.38 o 
   0  -8   2        0.04        0.36      0.48 o 
   1  -8   2        3.77        2.91      0.54 o 
   2  -8   2       27.84       20.83      1.08 o 
   3  -8   2      324.82      330.04      4.08 o 
   4  -8   2      162.30      162.14      3.08 o 
   5  -8   2       99.28      101.21      2.97 o 
   6  -8   2       24.47       27.06      1.68 o 
 -11  -7   2      116.96      106.00      4.02 o 
 -10  -7   2      236.26      221.47      3.98 o 
  -9  -7   2        4.88        6.29      0.67 o 
  -8  -7   2       78.94       78.27      2.10 o 
  -7  -7   2       10.95       10.33      0.83 o 
  -6  -7   2      303.50      295.78      3.95 o 
  -5  -7   2       99.39       87.26      1.77 o 
  -4  -7   2     1242.59     1268.30      8.34 o 
  -3  -7   2      332.34      318.59      3.12 o 
  -2  -7   2     1226.81     1266.60      8.20 o 
  -1  -7   2      780.27      773.02      5.48 o 
   0  -7   2     1266.31     1235.97     12.57 o 
   1  -7   2      758.90      791.60      6.36 o 
   2  -7   2      471.04      488.91      6.08 o 
   3  -7   2      125.61      120.28      2.57 o 
   4  -7   2       41.00       46.08      2.04 o 
   5  -7   2      412.34      426.65      5.22 o 
   6  -7   2        0.10        0.03      0.71 o 
   7  -7   2       34.58       32.31      1.97 o 
 -11  -6   2        0.99        1.33      1.25 o 
 -10  -6   2       34.73       36.90      1.61 o 
  -9  -6   2       45.14       48.38      1.74 o 
  -8  -6   2      535.81      538.35      5.99 o 
  -7  -6   2        3.08        5.89      0.65 o 
  -6  -6   2       63.36       62.21      1.43 o 
  -5  -6   2       38.25       45.59      1.21 o 
  -4  -6   2      184.63      142.59      1.90 o 
  -3  -6   2     1001.53     1027.96      6.82 o 
  -2  -6   2       68.04       99.11      1.49 o 
  -1  -6   2      427.74      391.51      3.26 o 
   0  -6   2      314.69      319.22      3.20 o 
   1  -6   2     1318.09     1241.38      9.60 o 
   2  -6   2      552.66      546.50      7.60 o 
   3  -6   2      190.63      190.57      2.92 o 
   4  -6   2      168.87      153.64      2.66 o 
   5  -6   2        6.98        6.24      0.69 o 
   6  -6   2       15.37       11.75      1.06 o 
   7  -6   2      215.74      237.97      5.52 o 
   8  -6   2       16.08       14.81      1.30 o 
 -11  -5   2       11.99       14.73      1.38 o 
 -10  -5   2      770.55      774.10     12.39 o 
  -9  -5   2       13.38       10.87      1.03 o 
  -8  -5   2     1071.58     1026.87     14.03 o 
  -7  -5   2        0.05        0.34      0.37 o 
  -6  -5   2     1317.30     1277.29      7.75 o 
  -5  -5   2      722.96      717.31      4.46 o 
  -4  -5   2      285.64      232.42      1.94 o 
  -3  -5   2     1763.96     1751.01      8.91 o 
  -2  -5   2       24.87       21.27      0.78 o 
  -1  -5   2     3408.26     3492.23     18.74 o 
   0  -5   2      226.08      269.34      2.72 o 
   1  -5   2      840.26      822.58      9.97 o 
   2  -5   2       26.83       25.16      0.79 o 
   3  -5   2      387.28      389.12      3.73 o 
   4  -5   2      219.90      193.95      2.45 o 
   5  -5   2      105.71      101.42      2.04 o 
   6  -5   2      445.55      455.94      6.80 o 
   7  -5   2        4.80        3.62      0.75 o 
   8  -5   2       12.87       12.52      1.15 o 
   9  -5   2        4.77        5.38      1.53 o 
 -12  -4   2       31.69       38.18      3.73 o 
 -11  -4   2        4.02        0.69      0.73 o 
 -10  -4   2       54.94       65.59      2.09 o 
  -9  -4   2      374.25      398.07      6.30 o 
  -8  -4   2      121.71      108.85      2.34 o 
  -7  -4   2      217.61      204.40      2.01 o 
  -6  -4   2      301.63      294.36      2.53 o 
  -5  -4   2       10.33       20.90      0.54 o 
  -4  -4   2       21.83       21.81      0.51 o 
  -3  -4   2      189.83      212.17      1.61 o 
  -2  -4   2     3283.02     3873.96     17.78 o 
  -1  -4   2      161.27      235.70      1.99 o 
   0  -4   2      198.59      160.68      1.85 o 
   1  -4   2     1476.95     1534.83      9.87 o 
   2  -4   2      696.11      762.07      8.20 o 
   3  -4   2      615.17      577.29      4.20 o 
   4  -4   2       14.51       15.58      0.65 o 
   5  -4   2      181.80      167.53      2.08 o 
   6  -4   2       44.44       38.68      1.13 o 
   7  -4   2      133.50      132.48      3.05 o 
   8  -4   2      112.32      119.49      3.05 o 
   9  -4   2       85.05       82.27      3.42 o 
  10  -4   2      106.82      101.80      4.96 o 
 -11  -3   2      255.25      265.31      5.47 o 
 -10  -3   2       30.80       36.50      1.56 o 
  -9  -3   2      355.30      389.92      3.92 o 
  -8  -3   2      257.81      256.40      3.31 o 
  -7  -3   2     1271.22     1264.37      8.20 o 
  -6  -3   2      648.29      573.79      4.42 o 
  -5  -3   2      782.07      811.73      4.34 o 
  -4  -3   2        1.71       11.37      0.33 o 
  -3  -3   2     1252.42     1241.04      5.64 o 
  -2  -3   2      227.45      254.93      1.87 o 
  -1  -3   2     4141.76     4157.09     19.92 o 
   0  -3   2      752.03      887.12      5.41 o 
   1  -3   2        3.01        7.92      0.31 o 
   2  -3   2       86.30       67.03      1.09 o 
   3  -3   2       21.03       12.68      0.53 o 
   4  -3   2        0.34        2.69      0.28 o 
   5  -3   2      154.58      174.92      2.00 o 
   6  -3   2       16.26       16.90      0.65 o 
   7  -3   2       55.08       47.11      1.80 o 
   8  -3   2       37.88       38.21      1.66 o 
   9  -3   2       70.58       78.01      3.71 o 
  10  -3   2       22.85       17.09      1.81 o 
 -11  -2   2        2.56        0.76      1.21 o 
 -10  -2   2        7.43        4.35      0.81 o 
  -9  -2   2       46.27       42.34      1.16 o 
  -8  -2   2      427.82      410.80      3.82 o 
  -7  -2   2       40.03       54.28      1.13 o 
  -6  -2   2       17.06       26.10      0.68 o 
  -5  -2   2      847.64      931.98      5.53 o 
  -4  -2   2      319.94      348.51      1.97 o 
  -3  -2   2      509.27      493.75      2.80 o 
  -2  -2   2      771.04      724.28      3.78 o 
  -1  -2   2     1916.98     1968.38      9.74 o 
   0  -2   2      658.68      659.14      4.00 o 
   1  -2   2      473.22      445.89      2.99 o 
   2  -2   2      977.69     1107.76      7.01 o 
   3  -2   2      384.54      362.51      3.07 o 
   4  -2   2       12.16       17.38      0.44 o 
   5  -2   2      659.25      650.61      4.08 o 
   6  -2   2      173.83      155.81      2.08 o 
   7  -2   2     1126.87     1081.29      9.25 o 
   8  -2   2      138.19      136.64      2.63 o 
   9  -2   2      104.29      102.34      2.37 o 
  10  -2   2      154.36      154.54      3.90 o 
  11  -2   2       29.72       27.31      2.24 o 
 -11  -1   2      270.52      267.91      6.63 o 
 -10  -1   2        6.46        3.19      1.02 o 
  -9  -1   2      603.74      611.24      6.70 o 
  -8  -1   2      213.01      192.74      2.35 o 
  -7  -1   2     3022.98     3099.79     19.48 o 
  -6  -1   2      304.01      305.57      2.54 o 
  -5  -1   2       29.38       16.10      0.49 o 
  -4  -1   2       30.23       41.74      0.69 o 
  -3  -1   2      497.45      480.61      2.67 o 
  -2  -1   2       69.13       60.93      0.57 o 
  -1  -1   2        0.03       14.15      0.43 o 
   0  -1   2     2305.42     2675.92     15.05 o 
   1  -1   2     3361.68     3689.69     20.52 o 
   2  -1   2     2585.65     2548.19     13.26 o 
   3  -1   2      103.64      110.62      1.01 o 
   4  -1   2      896.67      878.39      5.88 o 
   5  -1   2      340.72      356.77      3.33 o 
   6  -1   2      448.78      433.00      3.53 o 
   7  -1   2        0.46        0.93      0.33 o 
   8  -1   2      728.69      719.70     10.76 o 
   9  -1   2       76.75       62.52      1.77 o 
  10  -1   2        7.59        8.38      1.22 o 
  11  -1   2       50.20       53.40      2.43 o 
 -11   0   2       14.23       15.65      1.77 o 
 -10   0   2        0.06        1.48      0.70 o 
  -9   0   2        5.71        3.23      0.73 o 
  -8   0   2      155.18      141.85      2.25 o 
  -7   0   2       26.11       33.30      0.79 o 
  -6   0   2       17.29       18.00      0.50 o 
  -5   0   2     2645.40     2701.59     13.54 o 
  -4   0   2       14.56       16.76      0.39 o 
  -3   0   2     1751.23     1646.10      7.76 o 
  -2   0   2       92.69       20.22      0.33 o 
  -1   0   2     4293.41     4528.39     25.06 o 
   0   0   2     2211.15     2045.46     12.95 o 
   1   0   2      166.54      253.99      2.11 o 
   2   0   2    11547.44    11512.86     71.17 o 
   3   0   2     1117.90     1161.02      8.00 o 
   4   0   2     1082.74     1110.37      9.10 o 
   5   0   2       71.37       95.83      1.86 o 
   6   0   2      295.67      356.39      3.86 o 
   7   0   2      145.50      154.21      2.44 o 
   8   0   2      130.69      135.66      2.97 o 
   9   0   2       10.21       17.08      0.90 o 
  10   0   2      190.11      188.24      4.15 o 
  11   0   2      168.39      185.14      5.63 o 
  12   0   2       32.02       21.93      2.77 o 
 -11   1   2      135.73      136.22      4.72 o 
 -10   1   2        2.26        0.13      0.70 o 
  -9   1   2      284.13      276.54      4.72 o 
  -8   1   2      157.10      145.94      2.47 o 
  -7   1   2      781.96      775.23      5.36 o 
  -6   1   2     1961.33     1894.95      9.44 o 
  -5   1   2       26.27       14.81      0.36 o 
  -4   1   2       65.81      120.14      0.95 o 
  -3   1   2      275.00      229.72      1.30 o 
  -2   1   2      367.18      378.63      1.81 o 
  -1   1   2       47.40       27.49      0.41 o 
   0   1   2     1571.59     1669.51     10.64 o 
   1   1   2     1023.90      942.19      5.08 o 
   2   1   2     4335.25     4208.96     22.91 o 
   3   1   2       64.03       87.45      0.91 o 
   4   1   2      144.23      250.76      2.40 o 
   5   1   2     1006.62     1013.24     10.37 o 
   6   1   2      153.38      115.91      1.89 o 
   7   1   2       25.00       21.11      0.86 o 
   8   1   2      331.47      341.80      6.90 o 
   9   1   2       34.40       30.53      1.12 o 
  10   1   2      190.21      203.27      4.25 o 
  11   1   2       41.76       45.12      2.15 o 
  12   1   2       90.47       92.47      3.88 o 
 -11   2   2      130.31      145.02      6.80 o 
 -10   2   2        3.76        0.31      1.12 o 
  -9   2   2       79.32       74.27      2.38 o 
  -8   2   2       93.00       89.85      1.89 o 
  -7   2   2       22.18       22.87      0.92 o 
  -6   2   2      408.99      422.31      2.97 o 
  -5   2   2      143.79      122.45      1.19 o 
  -4   2   2     1037.51      959.49      6.19 o 
  -3   2   2      237.06      212.47      1.51 o 
  -2   2   2      830.72      781.90      3.24 o 
  -1   2   2      145.55      152.26      0.99 o 
   0   2   2    12948.31    12475.87     87.51 o 
   1   2   2     3065.59     3202.37     15.00 o 
   2   2   2     2478.23     2312.06     10.48 o 
   3   2   2      734.31      671.83      4.04 o 
   4   2   2     5253.56     5563.54     28.81 o 
   5   2   2      916.42      936.50      5.71 o 
   6   2   2      883.34      940.57      5.89 o 
   7   2   2      172.90      173.20      4.18 o 
   8   2   2        6.46        0.45      0.22 o 
   9   2   2       74.37       80.70      1.77 o 
  10   2   2        1.10       -0.54      1.02 o 
  11   2   2        0.23        1.91      0.86 o 
  12   2   2       11.30       18.00      2.40 o 
 -10   3   2        2.84        4.27      1.15 o 
  -9   3   2       40.44       39.68      2.14 o 
  -8   3   2       38.36       39.20      1.66 o 
  -7   3   2      213.69      206.46      2.50 o 
  -6   3   2      399.71      385.53      2.93 o 
  -5   3   2        3.19        5.28      0.30 o 
  -4   3   2       50.12       42.76      0.57 o 
  -3   3   2      546.75      648.47      3.90 o 
  -2   3   2      275.66      344.22      2.04 o 
  -1   3   2     1538.24     1544.57      7.78 o 
   0   3   2      985.18     1084.58      9.43 o 
   1   3   2     1450.80     1485.85      8.34 o 
   2   3   2     1646.02     1618.14     11.29 o 
   3   3   2      589.77      604.19      3.11 o 
   4   3   2        0.41        7.17      0.30 o 
   5   3   2       66.99      133.35      1.31 o 
   6   3   2       10.00        5.05      0.34 o 
   7   3   2       77.60       77.90      1.15 o 
   8   3   2      173.99      164.42      1.80 o 
   9   3   2       29.28       22.20      1.80 o 
  10   3   2       92.32       97.45      2.85 o 
  11   3   2      137.14      136.82      3.62 o 
  12   3   2      126.44      140.51      3.89 o 
 -10   4   2      280.37      281.62      6.85 o 
  -9   4   2      125.52      134.26      3.36 o 
  -8   4   2      119.95      122.45      3.10 o 
  -7   4   2        1.26        1.06      0.34 o 
  -6   4   2     1068.02     1100.22      8.69 o 
  -5   4   2      241.14      221.36      1.95 o 
  -4   4   2      873.54      847.29      4.09 o 
  -3   4   2      382.39      373.42      2.15 o 
  -2   4   2     3356.11     3499.96     15.90 o 
  -1   4   2     2232.95     2501.22     11.56 o 
   0   4   2      223.26      201.82      2.11 o 
   1   4   2      445.78      504.10      5.39 o 
   2   4   2      352.44      499.78      4.42 o 
   3   4   2      158.01      187.42      1.31 o 
   4   4   2        6.97        4.71      0.24 o 
   5   4   2      850.48      959.21      5.56 o 
   6   4   2      140.04      121.84      1.33 o 
   7   4   2       87.95      104.84      1.38 o 
   8   4   2        2.96        1.10      0.28 o 
   9   4   2       26.56       22.85      1.18 o 
  10   4   2      178.77      136.20      3.37 o 
  11   4   2       37.95       26.40      1.64 o 
  12   4   2       13.02        9.25      1.39 o 
  -9   5   2        3.14        0.04      1.39 o 
  -8   5   2        9.87       10.94      1.30 o 
  -7   5   2        0.05        0.91      0.50 o 
  -6   5   2        0.06        0.91      0.44 o 
  -5   5   2      130.59      125.37      2.78 o 
  -4   5   2       45.39       34.95      0.72 o 
  -3   5   2        3.30        4.18      0.28 o 
  -2   5   2      342.98      395.30      3.06 o 
  -1   5   2      443.09      457.08      2.84 o 
   0   5   2      253.13      261.05      2.67 o 
   1   5   2      237.72      289.51      3.00 o 
   2   5   2      150.75      167.86      1.44 o 
   3   5   2       35.27       26.03      0.51 o 
   4   5   2      261.14      195.76      1.50 o 
   5   5   2       47.69       48.32      0.82 o 
   6   5   2      482.51      492.16      3.36 o 
   7   5   2      410.09      390.74      3.45 o 
   8   5   2      198.49      164.91      2.10 o 
   9   5   2      223.01      224.81      3.79 o 
  10   5   2       27.24       24.57      1.63 o 
  11   5   2      183.76      173.34      4.05 o 
  12   5   2       11.41        8.80      1.76 o 
  -9   6   2       84.91       68.22      4.64 o 
  -8   6   2      252.84      273.61      6.03 o 
  -7   6   2      108.06      106.53      2.73 o 
  -6   6   2      196.80      195.90      4.68 o 
  -5   6   2      317.66      324.63      3.49 o 
  -4   6   2      542.54      544.34      5.61 o 
  -3   6   2       72.56       70.78      1.09 o 
  -2   6   2      523.28      573.63      3.81 o 
  -1   6   2     1437.51     1549.45      8.93 o 
   0   6   2       52.03       23.62      0.76 o 
   1   6   2      478.89      552.06      6.54 o 
   2   6   2      349.89      400.11      3.80 o 
   3   6   2       60.43       52.97      0.96 o 
   4   6   2      562.88      614.74      3.92 o 
   5   6   2       97.38      104.69      1.36 o 
   6   6   2       93.38       97.77      1.53 o 
   7   6   2       15.60       16.36      0.84 o 
   8   6   2       60.06       47.14      1.31 o 
   9   6   2       71.09       72.86      2.29 o 
  10   6   2        3.38        5.01      0.85 o 
  11   6   2       64.17       66.70      2.51 o 
  12   6   2       50.87       65.64      2.65 o 
  -8   7   2       78.07       77.17      4.71 o 
  -7   7   2        0.59        2.42      1.06 o 
  -6   7   2        2.47        0.27      0.44 o 
  -5   7   2       11.21       11.97      0.70 o 
  -4   7   2      303.09      269.05      4.23 o 
  -3   7   2       61.17       55.09      1.03 o 
  -2   7   2       95.97       89.45      1.22 o 
  -1   7   2        0.33        0.89      0.31 o 
   0   7   2       87.24      106.72      1.08 o 
   1   7   2      522.80      505.99      6.14 o 
   2   7   2       63.48       45.70      0.93 o 
   3   7   2       38.65       43.79      0.99 o 
   4   7   2        2.40        0.57      0.18 o 
   5   7   2     1019.17      979.61      6.39 o 
   6   7   2        8.34        6.18      0.49 o 
   7   7   2     1582.41     1596.57     10.12 o 
   8   7   2      396.36      387.45      4.77 o 
   9   7   2      574.34      610.13      5.84 o 
  10   7   2        2.69       -0.06      0.52 o 
  11   7   2      629.92      615.54     13.14 o 
  12   7   2       10.15        7.43      1.31 o 
  -7   8   2      370.13      399.22      6.42 o 
  -6   8   2      106.60      102.44      2.52 o 
  -5   8   2      415.96      414.31      5.29 o 
  -4   8   2       12.47       14.22      0.73 o 
  -3   8   2      100.51      107.02      1.73 o 
  -2   8   2        3.94        4.17      0.46 o 
  -1   8   2       39.91       43.78      0.93 o 
   0   8   2       99.57       88.40      0.98 o 
   1   8   2        1.94        0.58      0.34 o 
   2   8   2      450.59      442.35      3.94 o 
   3   8   2        6.81        5.23      0.44 o 
   4   8   2        0.02        0.12      0.35 o 
   5   8   2       31.65       34.81      0.68 o 
   6   8   2       68.23       53.20      1.23 o 
   7   8   2      321.14      297.11      3.41 o 
   8   8   2        1.77        0.71      0.47 o 
   9   8   2       62.76       70.90      1.95 o 
  10   8   2       10.75        8.56      0.78 o 
  11   8   2      100.14      111.84      2.81 o 
  12   8   2      191.17      204.19      5.66 o 
  -6   9   2        5.48        5.35      0.96 o 
  -5   9   2      448.61      465.84      6.09 o 
  -4   9   2       78.65       67.81      2.06 o 
  -3   9   2      387.53      369.25      5.08 o 
  -2   9   2       15.07       12.55      0.95 o 
  -1   9   2      248.73      250.69      3.80 o 
   0   9   2        0.00        0.29      0.61 o 
   1   9   2      260.73      269.42      3.67 o 
   2   9   2        3.52        1.90      0.28 o 
   3   9   2      340.74      321.68      3.38 o 
   4   9   2       23.27       20.08      0.83 o 
   5   9   2      142.11      145.43      2.52 o 
   6   9   2      299.33      286.18      3.11 o 
   7   9   2       44.89       48.72      1.28 o 
   8   9   2       18.20       14.54      1.19 o 
   9   9   2      152.16      161.82      3.90 o 
  10   9   2       35.75       44.28      3.16 o 
  11   9   2       69.41       78.35      3.44 o 
  -5  10   2       60.72       64.24      2.60 o 
  -4  10   2       72.64       69.19      1.94 o 
  -3  10   2        3.51        2.11      0.73 o 
  -2  10   2      503.24      500.51      7.35 o 
  -1  10   2       28.94       33.65      1.77 o 
   0  10   2       13.37       15.47      1.31 o 
   1  10   2       91.78      105.20      2.40 o 
   2  10   2       11.24       12.42      0.92 o 
   3  10   2       16.49       20.41      1.11 o 
   4  10   2      145.63      154.15      2.35 o 
   5  10   2      111.25      117.90      2.32 o 
   6  10   2      431.02      431.81      5.82 o 
   7  10   2        5.77        7.21      1.00 o 
   8  10   2       51.49       46.92      2.03 o 
   9  10   2       41.19       38.21      1.90 o 
  10  10   2       28.45       26.69      1.88 o 
  11  10   2       18.79       18.18      1.81 o 
  -4  11   2       50.04       52.56      2.93 o 
  -3  11   2       94.52       98.67      3.21 o 
  -2  11   2      198.87      193.86      4.52 o 
  -1  11   2      218.52      222.69      4.83 o 
   0  11   2      339.33      346.11      6.10 o 
   1  11   2      260.12      255.86      4.13 o 
   2  11   2      139.14      143.32      3.00 o 
   3  11   2      275.88      258.65      4.15 o 
   4  11   2      165.23      163.97      3.24 o 
   5  11   2      101.81      102.08      2.93 o 
   6  11   2      164.99      170.93      3.90 o 
   7  11   2        8.73       10.40      1.12 o 
   8  11   2      138.35      139.21      3.66 o 
   9  11   2       26.79       31.25      1.80 o 
  10  11   2       97.49       78.65      2.88 o 
  -2  12   2       10.43       11.09      1.62 o 
  -1  12   2        0.27        0.25      0.92 o 
   0  12   2       36.45       36.96      2.11 o 
   1  12   2        0.18        0.09      0.90 o 
   2  12   2       15.19       10.52      1.30 o 
   3  12   2      159.47      145.73      3.95 o 
   4  12   2       18.02       17.17      1.39 o 
   5  12   2       55.24       57.51      2.34 o 
   6  12   2      387.48      377.60      6.33 o 
   7  12   2        0.20        0.48      0.79 o 
   8  12   2      226.31      247.31      5.16 o 
   9  12   2       75.07       69.51      2.76 o 
   0  13   2      156.06      155.04      7.49 o 
   1  13   2       32.66       33.32      3.64 o 
   2  13   2      112.67      119.34      4.30 o 
   3  13   2       20.90       27.87      1.93 o 
   4  13   2       51.72       54.09      3.16 o 
   5  13   2       29.60       27.92      3.49 o 
   6  13   2       62.86       68.10      3.57 o 
   7  13   2      102.33      104.41      6.15 o 
  -7 -11   3       60.80       67.36      4.87 o 
  -6 -11   3       65.97       64.27      2.31 o 
  -5 -11   3      347.50      328.46      5.50 o 
  -4 -11   3      238.98      224.50      4.28 o 
  -3 -11   3       30.59       31.85      1.67 o 
  -2 -11   3       33.02       33.89      1.72 o 
  -1 -11   3       68.45       61.05      2.26 o 
   0 -11   3       29.84       33.24      2.04 o 
   1 -11   3       26.52       26.53      2.23 o 
  -8 -10   3      150.12      152.48      4.04 o 
  -7 -10   3       72.83       77.04      2.81 o 
  -6 -10   3      138.19      151.47      2.89 o 
  -5 -10   3      239.36      229.51      3.59 o 
  -4 -10   3       45.24       55.03      1.72 o 
  -3 -10   3       22.69       21.95      1.12 o 
  -2 -10   3      241.64      254.50      3.74 o 
  -1 -10   3        2.37        1.04      0.68 o 
   0 -10   3       71.53       77.01      2.80 o 
   1 -10   3       14.66       10.47      1.81 o 
   2 -10   3       16.71       17.43      1.25 o 
   3 -10   3       41.61       43.93      1.93 o 
  -9  -9   3        0.01       -0.43      0.78 o 
  -8  -9   3        0.54        0.29      0.85 o 
  -7  -9   3       33.71       25.78      1.19 o 
  -6  -9   3       68.73       73.51      1.90 o 
  -5  -9   3       84.68       78.47      1.94 o 
  -4  -9   3      761.89      755.31      9.98 o 
  -3  -9   3       53.57       49.66      2.43 o 
  -2  -9   3      316.15      312.34      4.01 o 
  -1  -9   3       16.48       14.90      0.98 o 
   0  -9   3      364.19      376.25      6.72 o 
   1  -9   3       71.48       74.80      2.64 o 
   2  -9   3      170.57      169.83      3.48 o 
   3  -9   3       18.86       15.07      1.13 o 
   4  -9   3       24.55       33.85      1.97 o 
   5  -9   3       38.83       43.21      3.96 o 
 -10  -8   3       28.39       30.99      1.81 o 
  -9  -8   3      100.84       88.24      2.99 o 
  -8  -8   3      148.82      142.64      4.82 o 
  -7  -8   3        0.08        0.41      0.43 o 
  -6  -8   3       38.71       40.92      1.35 o 
  -5  -8   3        0.89        1.24      0.45 o 
  -4  -8   3      118.79      100.88      2.08 o 
  -3  -8   3      216.38      213.86      3.08 o 
  -2  -8   3       53.83       61.43      1.60 o 
  -1  -8   3       21.15       26.57      1.01 o 
   0  -8   3        0.45        0.84      0.78 o 
   1  -8   3      201.06      196.25      3.28 o 
   2  -8   3      103.17       95.22      2.07 o 
   3  -8   3       25.03       28.13      1.32 o 
   4  -8   3        0.05       -0.15      0.57 o 
   5  -8   3        0.01        0.78      0.72 o 
   6  -8   3      197.16      209.06      5.08 o 
 -10  -7   3      419.82      425.34      8.57 o 
  -9  -7   3       10.73       11.29      1.18 o 
  -8  -7   3      100.86      109.66      2.53 o 
  -7  -7   3       24.79       26.01      1.04 o 
  -6  -7   3      188.71      190.32      2.81 o 
  -5  -7   3        0.92        0.13      0.40 o 
  -4  -7   3      370.02      348.67      3.92 o 
  -3  -7   3      232.96      270.88      3.35 o 
  -2  -7   3      598.84      567.09      4.93 o 
  -1  -7   3      102.02      102.81      1.63 o 
   0  -7   3     1962.74     1919.54     12.62 o 
   1  -7   3       18.43       19.49      1.00 o 
   2  -7   3      171.55      174.34      2.97 o 
   3  -7   3       28.59       25.68      1.16 o 
   4  -7   3        2.03        1.02      0.52 o 
   5  -7   3       25.94       23.20      1.26 o 
   6  -7   3        0.96        0.32      0.73 o 
   7  -7   3       31.86       29.66      1.78 o 
 -11  -6   3       25.37       26.49      2.54 o 
 -10  -6   3       77.06       88.55      2.49 o 
  -9  -6   3       21.32       19.34      2.08 o 
  -8  -6   3       34.43       39.67      1.46 o 
  -7  -6   3        0.48        0.15      0.49 o 
  -6  -6   3       26.73       26.07      0.91 o 
  -5  -6   3      163.73      146.97      2.11 o 
  -4  -6   3       24.65       17.65      0.74 o 
  -3  -6   3       13.35       14.12      0.64 o 
  -2  -6   3      151.22      157.67      2.67 o 
  -1  -6   3       72.71       83.33      1.39 o 
   0  -6   3     1197.84     1168.09      8.57 o 
   1  -6   3      209.32      226.05      2.67 o 
   2  -6   3       11.58       10.07      0.74 o 
   3  -6   3       74.59       79.88      1.91 o 
   4  -6   3       10.36        9.44      1.10 o 
   5  -6   3        0.63        1.66      0.49 o 
   6  -6   3       67.92       59.03      2.47 o 
   7  -6   3      378.81      372.88      6.12 o 
   8  -6   3       42.05       38.02      3.19 o 
 -11  -5   3       20.63       20.53      1.60 o 
 -10  -5   3     1319.38     1334.93     20.25 o 
  -9  -5   3       32.82       28.72      1.39 o 
  -8  -5   3      848.54      865.56      8.49 o 
  -7  -5   3      337.39      332.61      5.57 o 
  -6  -5   3      600.81      620.87      4.15 o 
  -5  -5   3      142.10      126.83      1.50 o 
  -4  -5   3       56.79       70.18      1.32 o 
  -3  -5   3      384.33      463.31      3.56 o 
  -2  -5   3       23.65       28.43      0.75 o 
  -1  -5   3      972.34     1136.58      9.20 o 
   0  -5   3      152.50      124.92      1.69 o 
   1  -5   3     1030.78      990.36     11.23 o 
   2  -5   3      325.93      320.35      3.81 o 
   3  -5   3      508.35      491.34      4.49 o 
   4  -5   3      112.28      100.43      2.76 o 
   5  -5   3      533.32      486.66      7.50 o 
   6  -5   3        1.71        2.17      0.67 o 
   7  -5   3        7.79        6.15      1.28 o 
   8  -5   3       45.07       45.39      2.04 o 
   9  -5   3       21.59       18.88      2.44 o 
 -11  -4   3       11.62        5.46      0.99 o 
 -10  -4   3       19.28       22.52      1.33 o 
  -9  -4   3      195.59      186.30      6.20 o 
  -8  -4   3      330.63      338.86      4.54 o 
  -7  -4   3       19.01       21.89      1.35 o 
  -6  -4   3        5.88        3.68      0.30 o 
  -5  -4   3      449.37      415.61      2.92 o 
  -4  -4   3      197.39      230.13      2.03 o 
  -3  -4   3       18.65        5.68      0.32 o 
  -2  -4   3      214.98      196.86      1.80 o 
  -1  -4   3      295.50      297.42      2.45 o 
   0  -4   3       39.74       47.46      0.82 o 
   1  -4   3     1922.61     1912.26     15.52 o 
   2  -4   3        4.07        2.61      0.36 o 
   3  -4   3      126.66      142.11      1.95 o 
   4  -4   3        3.54        3.31      0.38 o 
   5  -4   3      637.14      653.54      5.42 o 
   6  -4   3       32.44       26.08      0.98 o 
   7  -4   3      498.47      490.76      6.68 o 
   8  -4   3       28.57       29.33      1.58 o 
   9  -4   3        3.65        2.31      0.79 o 
  10  -4   3       44.79       53.29      4.19 o 
 -11  -3   3       40.40       55.41      2.45 o 
 -10  -3   3      140.87      136.70      2.62 o 
  -9  -3   3     1347.99     1347.27      9.94 o 
  -8  -3   3      418.60      408.64      4.34 o 
  -7  -3   3     1023.47      973.29      6.78 o 
  -6  -3   3     1007.36      977.51      7.29 o 
  -5  -3   3      658.80      614.46      3.47 o 
  -4  -3   3      779.90      888.31      4.59 o 
  -3  -3   3      441.64      451.37      2.59 o 
  -2  -3   3       41.04       44.63      0.69 o 
  -1  -3   3      401.74      387.67      2.74 o 
   0  -3   3      892.67      958.66      5.45 o 
   1  -3   3      189.45      201.49      1.69 o 
   2  -3   3        0.19        1.20      0.26 o 
   3  -3   3      221.13      281.53      3.01 o 
   4  -3   3       25.99       20.82      0.66 o 
   5  -3   3      102.53       86.34      1.29 o 
   6  -3   3       34.82       33.90      0.97 o 
   7  -3   3       19.33       21.12      1.27 o 
   8  -3   3      162.77      154.14      3.45 o 
   9  -3   3       52.82       54.33      2.12 o 
  10  -3   3       24.14       26.68      2.41 o 
 -11  -2   3       15.96       21.51      1.99 o 
 -10  -2   3       13.53        8.90      0.88 o 
  -9  -2   3        7.31       13.20      0.74 o 
  -8  -2   3       48.48       47.68      1.29 o 
  -7  -2   3       82.33       65.11      1.27 o 
  -6  -2   3        0.17        0.98      0.29 o 
  -5  -2   3      960.59      975.59      6.23 o 
  -4  -2   3      154.88      162.42      1.26 o 
  -3  -2   3       11.73        6.99      0.30 o 
  -2  -2   3       16.86       31.95      0.97 o 
  -1  -2   3       15.39        2.06      0.22 o 
   0  -2   3      200.07      228.64      1.94 o 
   1  -2   3     1285.16     1087.80      6.89 o 
   2  -2   3      539.58      479.61      3.34 o 
   3  -2   3      635.29      642.96      4.30 o 
   4  -2   3       59.22       53.15      1.60 o 
   5  -2   3      926.83      897.37     11.93 o 
   6  -2   3      540.56      510.88      4.84 o 
   7  -2   3      622.20      633.80      7.39 o 
   8  -2   3       11.31       11.54      0.98 o 
   9  -2   3       65.63       62.82      3.48 o 
  10  -2   3        7.82        8.00      1.31 o 
  11  -2   3        0.22       -0.33      1.47 o 
 -11  -1   3      246.92      286.21      6.97 o 
 -10  -1   3        0.06       -2.22      3.61 o 
  -9  -1   3      402.54      414.00      4.01 o 
  -8  -1   3      576.98      619.41      9.35 o 
  -7  -1   3      748.68      692.42      5.66 o 
  -6  -1   3       10.54        5.89      0.39 o 
  -5  -1   3      262.80      241.94      2.27 o 
  -4  -1   3      215.33      193.42      2.60 o 
  -3  -1   3      462.62      439.21      3.11 o 
  -2  -1   3      204.50      256.29      2.42 o 
  -1  -1   3      717.60      519.92      3.71 o 
   0  -1   3       57.33      112.06      1.24 o 
   1  -1   3     1408.63     1444.43      8.64 o 
   2  -1   3       52.93       33.93      0.67 o 
   3  -1   3      180.72      179.46      1.45 o 
   4  -1   3     1957.31     2145.16     14.44 o 
   5  -1   3      783.80      744.29      5.77 o 
   6  -1   3      248.86      255.17      3.34 o 
   7  -1   3      929.33      861.91      6.74 o 
   8  -1   3      370.21      343.16      4.42 o 
   9  -1   3       85.66       81.19      2.11 o 
  10  -1   3      177.50      167.96      4.04 o 
  11  -1   3        1.74        3.58      0.96 o 
 -11   0   3       55.64       48.05      2.86 o 
 -10   0   3        2.40        0.43      1.55 o 
  -9   0   3       83.35       97.49      2.62 o 
  -8   0   3       30.55       31.97      1.10 o 
  -7   0   3        3.24        1.64      0.28 o 
  -6   0   3      119.32      121.48      1.57 o 
  -5   0   3      190.41      199.01      1.80 o 
  -4   0   3        5.17        6.63      0.28 o 
  -3   0   3      895.44     1004.00      4.69 o 
  -2   0   3      656.90      583.77      3.37 o 
  -1   0   3     1123.25     1006.97      6.32 o 
   0   0   3     3725.00     3977.92     22.21 o 
   1   0   3     3612.86     3268.03     18.43 o 
   2   0   3      182.19      142.44      1.40 o 
   3   0   3       58.67       28.21      0.79 o 
   4   0   3     1777.62     1750.30     10.66 o 
   5   0   3      593.15      496.33      5.44 o 
   6   0   3     2010.74     1975.93     14.28 o 
   7   0   3       53.52       46.91      1.38 o 
   8   0   3      447.58      454.79      5.12 o 
   9   0   3       68.14       78.23      2.55 o 
  10   0   3       35.71       33.83      2.79 o 
  11   0   3        4.04        1.94      1.30 o 
  12   0   3       62.79       64.87      4.69 o 
 -11   1   3      206.32      224.12      8.48 o 
 -10   1   3       15.54       17.30      2.38 o 
  -9   1   3       73.47       83.66      2.46 o 
  -8   1   3      185.57      194.27      2.92 o 
  -7   1   3      120.88      115.76      1.95 o 
  -6   1   3      631.03      606.93      4.07 o 
  -5   1   3       94.41      103.12      1.05 o 
  -4   1   3       70.42       98.15      0.86 o 
  -3   1   3      546.49      528.65      3.15 o 
  -2   1   3     1854.06     2029.75     10.96 o 
  -1   1   3     2962.20     2761.25     14.29 o 
   0   1   3     1582.35     1820.11      9.41 o 
   1   1   3      242.03      226.75      2.05 o 
   2   1   3     1345.84     1501.33     10.66 o 
   3   1   3      116.27      100.81      1.04 o 
   4   1   3     1193.64     1205.54     12.91 o 
   5   1   3      653.11      662.98      6.54 o 
   6   1   3      322.18      333.91      5.43 o 
   7   1   3      125.72       99.25      1.94 o 
   8   1   3     1068.34     1031.88      9.48 o 
   9   1   3       98.41       83.44      1.97 o 
  10   1   3      260.83      255.04      6.83 o 
  11   1   3       26.61       27.33      1.73 o 
  12   1   3      680.35      673.49     16.19 o 
 -11   2   3      133.14      115.55      5.99 o 
 -10   2   3        6.06        5.26      2.13 o 
  -9   2   3       27.83       29.36      1.61 o 
  -8   2   3       44.79       40.84      1.32 o 
  -7   2   3       87.61       83.66      1.78 o 
  -6   2   3      360.62      344.73      3.18 o 
  -5   2   3      934.49      941.95      5.48 o 
  -4   2   3      272.95      271.07      1.72 o 
  -3   2   3       44.53       56.22      0.63 o 
  -2   2   3     2747.09     2919.35     11.37 o 
  -1   2   3    10454.08    10372.98     44.77 o 
   0   2   3      340.87      324.45      2.00 o 
   1   2   3     1191.92     1343.47      6.24 o 
   2   2   3     1917.42     2048.77      9.34 o 
   3   2   3     1276.60     1263.99      8.43 o 
   4   2   3      793.48      755.26      4.65 o 
   5   2   3      274.03      333.94      3.48 o 
   6   2   3     1181.14     1103.92     10.04 o 
   7   2   3       30.02       31.54      0.74 o 
   8   2   3        9.00       18.78      0.90 o 
   9   2   3       18.91       10.94      1.19 o 
  10   2   3       90.72       81.19      2.65 o 
  11   2   3        0.01        0.14      1.22 o 
  12   2   3        0.17        1.22      0.87 o 
 -10   3   3       55.18       57.13      2.97 o 
  -9   3   3       39.88       43.74      2.45 o 
  -8   3   3        0.57        0.52      0.50 o 
  -7   3   3      196.81      199.91      2.92 o 
  -6   3   3       29.09       31.21      0.78 o 
  -5   3   3        9.32       14.39      0.52 o 
  -4   3   3      178.28      172.93      1.39 o 
  -3   3   3      959.48      989.83      4.62 o 
  -2   3   3      476.03      543.83      2.62 o 
  -1   3   3       10.28        8.86      0.24 o 
   0   3   3      115.60      172.74      1.41 o 
   1   3   3        1.65        9.80      0.75 o 
   2   3   3     1377.01     1368.95      6.91 o 
   3   3   3       32.49       65.06      0.76 o 
   4   3   3       74.58       69.56      0.81 o 
   5   3   3       59.32       51.18      0.77 o 
   6   3   3      258.03      221.90      2.14 o 
   7   3   3      524.61      493.46      3.67 o 
   8   3   3      205.85      197.90      2.73 o 
   9   3   3       55.76       46.15      1.41 o 
  10   3   3      256.53      252.76      5.40 o 
  11   3   3        0.77        4.82      0.90 o 
  12   3   3      140.25      122.67      3.65 o 
 -10   4   3      112.26      123.58      4.38 o 
  -9   4   3        8.68        6.85      1.14 o 
  -8   4   3      133.72      139.51      3.16 o 
  -7   4   3      142.75      137.33      2.84 o 
  -6   4   3      884.86      837.08      7.29 o 
  -5   4   3       31.16       28.08      0.69 o 
  -4   4   3     1086.18     1074.63      5.06 o 
  -3   4   3       27.14       37.42      0.59 o 
  -2   4   3       21.23        7.07      0.26 o 
  -1   4   3      800.50      881.06      4.92 o 
   0   4   3     2127.36     2035.91     23.31 o 
   1   4   3        0.02        1.11      0.15 o 
   2   4   3      469.74      470.89      2.58 o 
   3   4   3      636.55      686.39      4.35 o 
   4   4   3      164.76      170.07      1.39 o 
   5   4   3      429.58      457.95      3.39 o 
   6   4   3        6.93        9.72      0.42 o 
   7   4   3       45.43       43.17      0.85 o 
   8   4   3       10.58        2.21      0.42 o 
   9   4   3       91.97       55.94      1.59 o 
  10   4   3        0.78        1.51      0.73 o 
  11   4   3        1.38        1.91      0.77 o 
  12   4   3        5.46        5.57      1.03 o 
  -9   5   3       62.33       59.79      3.09 o 
  -8   5   3       76.96       74.01      2.33 o 
  -7   5   3       20.18       15.56      1.06 o 
  -6   5   3        0.70        1.03      0.34 o 
  -5   5   3        6.08        5.17      0.41 o 
  -4   5   3      400.69      390.67      2.68 o 
  -3   5   3      240.27      262.04      2.54 o 
  -2   5   3      180.44      196.22      1.58 o 
  -1   5   3       63.55       46.92      0.71 o 
   0   5   3       38.88       71.70      1.19 o 
   1   5   3       32.25       25.33      0.57 o 
   2   5   3      311.03      287.72      3.43 o 
   3   5   3      146.39      155.05      1.31 o 
   4   5   3      691.91      690.25      4.16 o 
   5   5   3      627.73      595.62      4.17 o 
   6   5   3      902.65      898.71      5.21 o 
   7   5   3     1285.85     1231.05      7.28 o 
   8   5   3      114.52      138.07      2.76 o 
   9   5   3      257.25      240.59      3.39 o 
  10   5   3       69.46       77.08      2.56 o 
  11   5   3      463.65      492.61      7.32 o 
  12   5   3        0.59        0.87      0.88 o 
  -9   6   3       16.07       18.87      2.66 o 
  -8   6   3      321.55      338.10     10.12 o 
  -7   6   3       95.88      101.77      3.28 o 
  -6   6   3     1032.99     1031.42      9.68 o 
  -5   6   3      128.81      123.94      2.01 o 
  -4   6   3      428.43      440.73      3.75 o 
  -3   6   3       59.60       70.15      0.98 o 
  -2   6   3      320.09      274.43      2.27 o 
  -1   6   3     1127.11     1127.04      6.73 o 
   0   6   3      303.23      274.09      3.18 o 
   1   6   3     1023.04     1067.27      7.35 o 
   2   6   3       13.10       20.55      2.08 o 
   3   6   3        7.99       14.05      0.55 o 
   4   6   3      332.36      352.00      2.80 o 
   5   6   3      306.88      289.86      2.87 o 
   6   6   3        0.84        1.17      0.36 o 
   7   6   3      516.23      506.20      4.69 o 
   8   6   3        7.10        3.45      0.50 o 
   9   6   3      117.46       98.44      1.96 o 
  10   6   3       53.11       51.83      2.78 o 
  11   6   3       83.71       63.11      2.44 o 
  12   6   3       29.40       20.55      1.60 o 
  -8   7   3      306.38      308.96      9.75 o 
  -7   7   3        0.05        1.05      1.09 o 
  -6   7   3        7.19        5.11      0.76 o 
  -5   7   3        7.89        7.97      0.56 o 
  -4   7   3      159.20      160.28      2.00 o 
  -3   7   3      149.18      147.69      2.28 o 
  -2   7   3      111.53       94.55      1.23 o 
  -1   7   3        0.14        0.21      0.14 o 
   0   7   3      908.12      841.72      6.05 o 
   1   7   3     1058.85     1082.36      8.63 o 
   2   7   3      335.43      354.38      4.38 o 
   3   7   3      208.85      208.06      2.47 o 
   4   7   3      456.52      426.82      5.80 o 
   5   7   3      920.30      849.71      6.22 o 
   6   7   3      559.70      543.61      4.81 o 
   7   7   3      672.93      655.95      5.70 o 
   8   7   3      202.93      182.46      2.69 o 
   9   7   3      490.26      446.68      4.76 o 
  10   7   3       32.62       38.82      1.34 o 
  11   7   3      624.60      606.99      8.32 o 
  12   7   3       26.49       15.90      1.44 o 
  -7   8   3      144.05      144.37      6.41 o 
  -6   8   3       82.78       87.26      2.29 o 
  -5   8   3       81.66       85.67      1.72 o 
  -4   8   3        1.76        3.16      0.38 o 
  -3   8   3        6.97       11.36      0.61 o 
  -2   8   3      132.75      125.22      2.12 o 
  -1   8   3      441.69      425.60      5.48 o 
   0   8   3      117.04      110.17      1.52 o 
   1   8   3       26.62       28.79      1.20 o 
   2   8   3        1.22        0.69      0.40 o 
   3   8   3      235.04      262.34      3.90 o 
   4   8   3      113.78      112.08      1.92 o 
   5   8   3      257.26      279.90      2.78 o 
   6   8   3      211.27      211.35      2.88 o 
   7   8   3       54.92       62.90      1.61 o 
   8   8   3        2.55        3.01      0.51 o 
   9   8   3      208.28      215.64      3.16 o 
  10   8   3        4.37        7.54      0.73 o 
  11   8   3        0.09        0.44      0.69 o 
  12   8   3      207.14      210.03      4.74 o 
  -6   9   3        0.00        0.48      0.63 o 
  -5   9   3      115.43      110.52      2.63 o 
  -4   9   3       31.27       28.94      1.20 o 
  -3   9   3       93.80       87.15      1.88 o 
  -2   9   3      232.28      217.61      2.85 o 
  -1   9   3       71.45       70.84      1.63 o 
   0   9   3      633.71      613.05      8.27 o 
   1   9   3     1122.59     1110.61      9.51 o 
   2   9   3       85.96       78.07      1.86 o 
   3   9   3      538.36      552.72     11.38 o 
   4   9   3        0.01        0.37      0.50 o 
   5   9   3      670.22      675.62      7.82 o 
   6   9   3      430.09      410.46      4.33 o 
   7   9   3      316.63      306.40      6.86 o 
   8   9   3       61.53       67.67      1.80 o 
   9   9   3       50.21       47.43      2.55 o 
  10   9   3       80.47       90.19      2.78 o 
  11   9   3      154.04      135.47      6.60 o 
  -5  10   3        0.52        0.09      0.66 o 
  -4  10   3       38.70       30.58      1.32 o 
  -3  10   3       17.41       22.40      1.29 o 
  -2  10   3        3.63        3.46      0.88 o 
  -1  10   3      104.11      101.60      3.00 o 
   0  10   3       48.63       47.70      1.57 o 
   1  10   3        0.32        0.83      0.51 o 
   2  10   3       90.97       87.64      2.11 o 
   3  10   3       57.44       61.66      2.01 o 
   4  10   3      182.50      176.34      3.54 o 
   5  10   3        5.29        3.80      0.89 o 
   6  10   3      377.30      371.70      5.67 o 
   7  10   3      196.07      193.66      4.00 o 
   8  10   3       52.34       41.71      1.89 o 
   9  10   3      163.50      169.33      4.08 o 
  10  10   3      129.10      127.13      3.47 o 
  11  10   3       51.99       56.42      2.99 o 
  -4  11   3       75.86       68.77      2.63 o 
  -3  11   3      426.08      419.39      5.94 o 
  -2  11   3        5.70        3.81      0.94 o 
  -1  11   3      604.73      612.29     11.34 o 
   0  11   3       93.05       95.47      3.05 o 
   1  11   3      570.26      570.11      8.08 o 
   2  11   3       21.06       20.72      1.14 o 
   3  11   3      372.42      367.08      5.62 o 
   4  11   3       21.35       23.69      1.40 o 
   5  11   3      441.12      430.04      6.66 o 
   6  11   3      618.43      621.37      8.10 o 
   7  11   3       94.13      101.72      2.99 o 
   8  11   3       64.16       54.38      2.25 o 
   9  11   3        0.14        1.59      0.78 o 
  10  11   3       28.01       39.47      2.07 o 
  -2  12   3        5.01        6.53      1.47 o 
  -1  12   3        6.06        5.72      1.11 o 
   0  12   3        1.58        0.90      0.95 o 
   1  12   3       89.59       81.73      2.99 o 
   2  12   3       10.27        9.73      1.27 o 
   3  12   3       16.37       16.42      1.73 o 
   4  12   3        0.08       -0.48      1.02 o 
   5  12   3        0.15        1.02      0.74 o 
   6  12   3      267.47      294.02      5.36 o 
   7  12   3        5.07        2.31      0.75 o 
   8  12   3      368.55      352.57      6.21 o 
   9  12   3      200.09      193.57      4.54 o 
   0  13   3      273.56      291.64     10.35 o 
   1  13   3       10.43        9.74      1.35 o 
   2  13   3       57.06       62.37      4.80 o 
   3  13   3        2.58        2.45      1.11 o 
   4  13   3      102.69       93.42      4.54 o 
   5  13   3       48.63       44.69      2.87 o 
   6  13   3       87.89       69.90      5.47 o 
   7  13   3        1.58        2.43      1.26 o 
  -5 -11   4        1.71        3.46      1.19 o 
  -4 -11   4      216.50      204.02      4.96 o 
  -3 -11   4       14.34       12.24      1.15 o 
  -2 -11   4       63.68       62.34      2.34 o 
  -1 -11   4       93.26       80.35      2.63 o 
   0 -11   4      173.85      169.95      8.93 o 
  -7 -10   4      211.67      239.56      5.28 o 
  -6 -10   4       25.01       26.53      1.49 o 
  -5 -10   4      532.76      557.62      6.16 o 
  -4 -10   4      442.50      429.52      5.24 o 
  -3 -10   4      105.89      107.51      2.72 o 
  -2 -10   4      218.80      224.15      3.61 o 
  -1 -10   4       31.82       35.42      1.70 o 
   0 -10   4       17.85       19.59      1.53 o 
   1 -10   4       44.16       50.42      2.77 o 
   2 -10   4        0.51        0.89      0.73 o 
   3 -10   4      186.07      167.34      7.07 o 
  -8  -9   4       19.10       18.67      1.54 o 
  -7  -9   4       16.66       15.34      1.77 o 
  -6  -9   4        3.63        4.23      0.77 o 
  -5  -9   4       12.67       17.14      1.01 o 
  -4  -9   4       89.72       86.33      2.10 o 
  -3  -9   4       15.06        9.61      0.84 o 
  -2  -9   4      202.13      216.89      3.38 o 
  -1  -9   4      161.56      167.03      3.27 o 
   0  -9   4      421.48      423.77      5.59 o 
   1  -9   4       48.26       42.04      2.06 o 
   2  -9   4      111.86      119.71      3.40 o 
   3  -9   4       16.95       11.48      1.05 o 
   4  -9   4       16.32       16.95      1.54 o 
  -9  -8   4       18.10       23.17      1.66 o 
  -8  -8   4       83.08       88.00      2.98 o 
  -7  -8   4       47.64       58.20      2.38 o 
  -6  -8   4       58.48       55.23      1.61 o 
  -5  -8   4       37.24       38.61      1.34 o 
  -4  -8   4       40.03       51.72      1.54 o 
  -3  -8   4       75.87       67.83      1.76 o 
  -2  -8   4        9.05       14.64      1.07 o 
  -1  -8   4       64.67       51.94      1.71 o 
   0  -8   4       48.32       49.55      1.63 o 
   1  -8   4        0.15        0.17      0.56 o 
   2  -8   4       56.64       58.58      1.69 o 
   3  -8   4        1.82        0.60      0.57 o 
   4  -8   4      167.17      179.79      3.45 o 
   5  -8   4        2.87        3.46      0.84 o 
   6  -8   4       83.24       74.17      5.10 o 
 -10  -7   4      284.85      274.41      6.88 o 
  -9  -7   4       31.45       35.25      2.18 o 
  -8  -7   4      126.59      120.51      3.38 o 
  -7  -7   4       26.48       21.55      1.20 o 
  -6  -7   4      379.60      351.43      4.10 o 
  -5  -7   4      263.80      239.49      3.26 o 
  -4  -7   4      120.70      108.81      2.10 o 
  -3  -7   4       38.30       37.35      1.23 o 
  -2  -7   4       11.60       13.61      0.81 o 
  -1  -7   4       19.06       17.51      0.86 o 
   0  -7   4      502.79      514.16      5.66 o 
   1  -7   4       34.55       36.11      1.38 o 
   2  -7   4      179.34      168.39      3.03 o 
   3  -7   4      100.73       98.65      2.33 o 
   4  -7   4       72.42       76.46      2.11 o 
   5  -7   4        1.88        1.25      0.73 o 
   6  -7   4       25.29       27.06      1.70 o 
   7  -7   4        9.24       10.98      1.53 o 
 -10  -6   4      385.69      381.29      7.98 o 
  -9  -6   4        0.07       -0.23      0.74 o 
  -8  -6   4      157.11      149.41      3.19 o 
  -7  -6   4       17.20       16.95      0.92 o 
  -6  -6   4       73.44       76.62      1.56 o 
  -5  -6   4      247.40      217.68      2.71 o 
  -4  -6   4      126.65      116.43      1.90 o 
  -3  -6   4      417.30      369.56      3.66 o 
  -2  -6   4      764.41      727.07      6.18 o 
  -1  -6   4        8.23        9.53      0.60 o 
   0  -6   4       61.83       49.55      1.18 o 
   1  -6   4      445.40      444.94      4.50 o 
   2  -6   4       41.85       35.44      1.32 o 
   3  -6   4      287.68      277.95      3.90 o 
   4  -6   4       17.29       17.55      1.00 o 
   5  -6   4      316.61      298.42      5.91 o 
   6  -6   4       33.24       41.50      1.93 o 
   7  -6   4      210.40      212.42      4.57 o 
   8  -6   4       14.38       13.86      1.35 o 
 -11  -5   4       42.56       43.81      3.90 o 
 -10  -5   4      113.60      134.76      3.80 o 
  -9  -5   4       91.09       87.05      2.42 o 
  -8  -5   4      107.17      112.38      2.66 o 
  -7  -5   4       64.67       60.64      1.54 o 
  -6  -5   4     1799.03     1785.56     13.10 o 
  -5  -5   4        0.07        0.51      0.35 o 
  -4  -5   4     1542.53     1471.63      9.38 o 
  -3  -5   4      323.16      331.32      3.24 o 
  -2  -5   4       14.30        7.60      0.52 o 
  -1  -5   4      534.40      453.19      3.79 o 
   0  -5   4      893.72      813.97      6.86 o 
   1  -5   4      915.28      943.61      7.98 o 
   2  -5   4      554.61      560.52      5.66 o 
   3  -5   4      387.32      358.45      4.84 o 
   4  -5   4       49.66       49.90      2.06 o 
   5  -5   4      381.30      386.63      5.10 o 
   6  -5   4       75.79       75.15      2.62 o 
   7  -5   4       29.12       26.38      1.68 o 
   8  -5   4       97.97      104.13      3.17 o 
   9  -5   4       10.38        8.93      1.53 o 
 -11  -4   4        8.97        4.01      1.29 o 
 -10  -4   4       53.00       59.80      1.83 o 
  -9  -4   4       50.28       62.46      2.43 o 
  -8  -4   4      225.72      220.69      4.41 o 
  -7  -4   4       48.96       51.22      1.68 o 
  -6  -4   4      117.61      111.53      1.30 o 
  -5  -4   4       36.77       35.16      0.73 o 
  -4  -4   4       51.92       49.49      0.96 o 
  -3  -4   4        7.80       15.21      0.55 o 
  -2  -4   4      107.23       75.36      1.14 o 
  -1  -4   4      272.66      288.29      2.48 o 
   0  -4   4      419.74      413.40      4.29 o 
   1  -4   4      738.83      655.62      6.53 o 
   2  -4   4      238.99      183.58      2.35 o 
   3  -4   4      310.60      306.94      3.23 o 
   4  -4   4      101.47       91.86      1.62 o 
   5  -4   4      510.22      496.57      6.24 o 
   6  -4   4        6.67        5.24      0.56 o 
   7  -4   4      233.25      225.18      4.36 o 
   8  -4   4        3.39        1.82      0.76 o 
   9  -4   4       12.30       11.33      1.19 o 
 -11  -3   4       40.21       28.79      1.88 o 
 -10  -3   4      267.07      294.32      4.96 o 
  -9  -3   4       22.80       19.69      1.24 o 
  -8  -3   4       31.63       32.24      1.36 o 
  -7  -3   4        1.01        1.12      0.50 o 
  -6  -3   4     1901.01     1913.42     13.39 o 
  -5  -3   4      377.07      394.35      3.44 o 
  -4  -3   4     1301.97     1238.91      6.98 o 
  -3  -3   4      428.66      396.93      2.92 o 
  -2  -3   4      177.26      124.81      1.34 o 
  -1  -3   4      841.25      888.55      5.13 o 
   0  -3   4      144.30      149.15      1.57 o 
   1  -3   4      437.40      403.87      4.09 o 
   2  -3   4      200.22      261.12      2.68 o 
   3  -3   4       44.30       32.60      0.88 o 
   4  -3   4      104.94      108.88      1.63 o 
   5  -3   4       83.47       76.42      1.57 o 
   6  -3   4        2.88        1.57      0.40 o 
   7  -3   4        0.32        0.17      0.61 o 
   8  -3   4        1.21        2.39      0.71 o 
   9  -3   4       73.16       71.09      2.52 o 
  10  -3   4       12.23        9.40      1.69 o 
 -11  -2   4       86.62       90.22      3.77 o 
 -10  -2   4       18.38       14.44      1.08 o 
  -9  -2   4        8.29       11.12      0.75 o 
  -8  -2   4       35.93       39.82      1.31 o 
  -7  -2   4       60.02       64.46      2.05 o 
  -6  -2   4       36.31       37.99      0.97 o 
  -5  -2   4      530.01      533.89      3.78 o 
  -4  -2   4        1.69        3.67      0.22 o 
  -3  -2   4       18.45        9.60      0.33 o 
  -2  -2   4     1383.27     1480.44      7.40 o 
  -1  -2   4       72.87       52.69      1.24 o 
   0  -2   4      184.07      201.25      1.93 o 
   1  -2   4      736.85      912.54      6.86 o 
   2  -2   4      381.22      377.47      3.19 o 
   3  -2   4      163.62      205.53      2.39 o 
   4  -2   4       22.09       16.52      1.00 o 
   5  -2   4      488.79      457.56      4.24 o 
   6  -2   4      147.35      109.86      2.34 o 
   7  -2   4      298.96      285.05      4.59 o 
   8  -2   4        2.48        1.33      0.69 o 
   9  -2   4      241.59      218.88      4.33 o 
  10  -2   4       38.63       34.67      2.41 o 
  11  -2   4       28.73       31.98      3.34 o 
 -11  -1   4       63.78       64.27      3.26 o 
 -10  -1   4       21.58       23.76      1.61 o 
  -9  -1   4      340.11      328.28      4.03 o 
  -8  -1   4        3.66        0.95      0.44 o 
  -7  -1   4      553.34      540.61      8.31 o 
  -6  -1   4        0.34        1.36      0.28 o 
  -5  -1   4     1390.23     1412.07      9.21 o 
  -4  -1   4      408.73      424.18      2.99 o 
  -3  -1   4      400.85      407.49      3.31 o 
  -2  -1   4      137.67      174.00      2.16 o 
  -1  -1   4      391.22      457.72      3.04 o 
   0  -1   4      182.65      121.14      1.54 o 
   1  -1   4      239.74      248.79      2.07 o 
   2  -1   4     1204.56     1446.84      8.89 o 
   3  -1   4      530.70      636.86      5.17 o 
   4  -1   4      308.21      338.21      2.69 o 
   5  -1   4      174.54      197.59      2.37 o 
   6  -1   4       10.28        8.47      0.80 o 
   7  -1   4        5.66        4.07      0.62 o 
   8  -1   4      119.10      122.61      2.56 o 
   9  -1   4       26.91       25.37      1.34 o 
  10  -1   4      160.48      168.53      6.25 o 
  11  -1   4       72.71       79.32      3.99 o 
 -11   0   4       87.00       96.11      5.51 o 
 -10   0   4        9.29       11.81      1.96 o 
  -9   0   4       19.30       18.68      1.11 o 
  -8   0   4        0.12        0.44      0.46 o 
  -7   0   4       31.78       32.58      1.13 o 
  -6   0   4      157.26      157.99      1.80 o 
  -5   0   4      938.69      935.92      6.39 o 
  -4   0   4        9.45       20.00      0.38 o 
  -3   0   4      265.01      170.02      1.67 o 
  -2   0   4       66.85       46.02      0.81 o 
  -1   0   4      513.89      462.79      4.04 o 
   0   0   4      232.41      156.35      1.41 o 
   1   0   4      372.90      436.59      2.76 o 
   2   0   4     1420.29     1474.69      9.04 o 
   3   0   4      260.56      241.57      2.18 o 
   4   0   4       34.76       32.27      0.71 o 
   5   0   4       13.65       19.36      0.44 o 
   6   0   4      439.08      445.01      4.76 o 
   7   0   4     1927.36     1837.83     13.96 o 
   8   0   4       35.15       21.42      1.21 o 
   9   0   4      806.43      802.14     14.76 o 
  10   0   4      170.87      199.88      4.41 o 
  11   0   4       26.75       28.47      1.83 o 
 -11   1   4      324.03      345.34     10.90 o 
 -10   1   4       69.52       61.12      3.07 o 
  -9   1   4      177.22      173.36      4.28 o 
  -8   1   4       85.96       82.76      2.08 o 
  -7   1   4     1066.77     1066.52      9.96 o 
  -6   1   4       39.44       41.85      0.88 o 
  -5   1   4      194.13      166.42      1.71 o 
  -4   1   4     1362.92     1371.68      6.45 o 
  -3   1   4        4.05        6.40      0.29 o 
  -2   1   4      259.08      267.88      1.96 o 
  -1   1   4        0.66        5.42      0.21 o 
   0   1   4      457.87      451.46      2.62 o 
   1   1   4      335.81      333.83      2.34 o 
   2   1   4     1579.78     1651.05      8.03 o 
   3   1   4      381.07      412.30      3.26 o 
   4   1   4      258.25      211.81      1.84 o 
   5   1   4      102.39      109.43      1.34 o 
   6   1   4      939.78      870.48      7.45 o 
   7   1   4      251.69      238.31      3.30 o 
   8   1   4      523.43      455.06      5.15 o 
   9   1   4      314.78      323.82      4.46 o 
  10   1   4      178.03      166.74      3.92 o 
  11   1   4        0.19        0.14      1.19 o 
  12   1   4      387.13      450.47     12.88 o 
 -10   2   4        1.59        1.57      1.35 o 
  -9   2   4       58.88       67.85      3.00 o 
  -8   2   4       66.72       68.32      1.86 o 
  -7   2   4      373.50      386.09      4.52 o 
  -6   2   4      147.89      146.73      2.12 o 
  -5   2   4     1011.76      987.57      6.18 o 
  -4   2   4      204.37      215.55      1.69 o 
  -3   2   4      952.84      928.50      4.52 o 
  -2   2   4      712.88      891.91      4.42 o 
  -1   2   4     1459.83     1532.88      8.44 o 
   0   2   4        0.88        1.12      0.31 o 
   1   2   4     2424.70     2277.83      9.76 o 
   2   2   4      372.57      417.51      2.46 o 
   3   2   4      779.71      796.90      3.99 o 
   4   2   4     1136.87      922.98      6.48 o 
   5   2   4      163.01      159.55      1.69 o 
   6   2   4     1019.57     1080.27      6.76 o 
   7   2   4        4.65        5.42      0.56 o 
   8   2   4      276.88      268.70      3.80 o 
   9   2   4      134.07      128.53      2.53 o 
  10   2   4       92.01      113.88      3.43 o 
  11   2   4       10.69       14.12      1.90 o 
  12   2   4        5.79        9.10      1.22 o 
 -10   3   4       28.01       31.74      2.26 o 
  -9   3   4      172.35      190.58      6.28 o 
  -8   3   4        0.02        0.07      0.51 o 
  -7   3   4        7.32        7.08      0.60 o 
  -6   3   4       11.67        7.74      0.65 o 
  -5   3   4       36.66       36.35      0.87 o 
  -4   3   4      157.01      152.13      1.45 o 
  -3   3   4     1262.94     1259.69      5.71 o 
  -2   3   4     1481.00     1728.41      7.04 o 
  -1   3   4      449.60      570.30      2.93 o 
   0   3   4      151.49      143.15      1.26 o 
   1   3   4       45.45       23.85      0.42 o 
   2   3   4     2365.44     2569.55     10.99 o 
   3   3   4      132.35      185.43      1.47 o 
   4   3   4        1.79        0.48      0.18 o 
   5   3   4      759.72      776.18      7.24 o 
   6   3   4     1200.96     1199.51      8.74 o 
   7   3   4       46.88       50.87      0.81 o 
   8   3   4      587.10      531.40      5.74 o 
   9   3   4        0.21        0.15      0.45 o 
  10   3   4      208.84      180.50      3.14 o 
  11   3   4       79.66       59.57      2.42 o 
  12   3   4      144.70      163.64      4.25 o 
  -9   4   4       14.57       10.74      1.42 o 
  -8   4   4       38.09       35.87      2.11 o 
  -7   4   4      122.44      127.78      2.34 o 
  -6   4   4      410.52      432.93      9.19 o 
  -5   4   4      316.96      309.66      2.86 o 
  -4   4   4      514.74      461.99      3.06 o 
  -3   4   4        1.57        1.36      0.19 o 
  -2   4   4     1949.95     1994.71      8.52 o 
  -1   4   4      139.59      123.14      2.15 o 
   0   4   4     2615.57     2796.22     12.93 o 
   1   4   4        5.65       15.79      0.51 o 
   2   4   4       61.86      102.91      0.94 o 
   3   4   4      697.70      722.72      3.95 o 
   4   4   4      610.44      610.27      3.38 o 
   5   4   4       21.68       38.36      0.70 o 
   6   4   4      557.62      579.63      4.28 o 
   7   4   4        8.36       13.89      0.55 o 
   8   4   4       16.83       16.03      0.59 o 
   9   4   4      235.81      216.77      3.32 o 
  10   4   4      111.82      102.36      2.39 o 
  11   4   4        2.26        1.79      0.84 o 
  12   4   4       96.50       87.70      3.09 o 
  -9   5   4        4.34        6.50      1.19 o 
  -8   5   4      217.45      254.47      5.78 o 
  -7   5   4       24.01       18.84      0.94 o 
  -6   5   4        8.93        9.46      0.67 o 
  -5   5   4        7.03        2.83      0.44 o 
  -4   5   4      102.53       96.96      1.32 o 
  -3   5   4        2.74        0.96      0.20 o 
  -2   5   4       57.62       34.12      0.73 o 
  -1   5   4       27.46       36.09      0.97 o 
   0   5   4      523.62      564.22      4.07 o 
   1   5   4      413.39      423.86      3.53 o 
   2   5   4     1353.79     1423.14      6.78 o 
   3   5   4       32.75       34.71      0.55 o 
   4   5   4      794.87      838.25      4.59 o 
   5   5   4       52.86       41.73      0.98 o 
   6   5   4      472.10      490.55      3.59 o 
   7   5   4      659.58      660.75      4.55 o 
   8   5   4      558.14      557.56      6.07 o 
   9   5   4      417.86      424.10      4.77 o 
  10   5   4      192.83      169.99      3.24 o 
  11   5   4      497.74      503.46      7.45 o 
  12   5   4       41.89       35.65      2.05 o 
  -8   6   4       91.05       73.12      4.52 o 
  -7   6   4        1.84        0.69      1.03 o 
  -6   6   4      473.84      492.26     10.83 o 
  -5   6   4      155.18      147.18      2.44 o 
  -4   6   4      122.66      127.75      2.25 o 
  -3   6   4        0.00       -0.08      0.21 o 
  -2   6   4     1349.60     1348.98     10.58 o 
  -1   6   4      340.18      359.99      4.02 o 
   0   6   4     2540.86     2525.30     21.84 o 
   1   6   4       73.77       75.16      1.82 o 
   2   6   4      318.60      249.24      3.36 o 
   3   6   4       11.53        6.38      0.25 o 
   4   6   4       91.86       97.20      1.07 o 
   5   6   4      163.80      162.44      1.78 o 
   6   6   4      187.53      192.85      2.45 o 
   7   6   4       87.90       69.60      1.49 o 
   8   6   4       35.40       34.32      1.12 o 
   9   6   4       55.06       37.43      1.42 o 
  10   6   4       57.89       70.75      2.86 o 
  11   6   4       17.98        7.53      1.58 o 
  12   6   4        4.76        6.00      1.78 o 
  -8   7   4       31.96       33.43      2.22 o 
  -7   7   4       14.72       15.99      3.17 o 
  -6   7   4        1.15        1.39      0.46 o 
  -5   7   4       36.78       27.04      0.91 o 
  -4   7   4      181.36      149.58      2.09 o 
  -3   7   4       19.98       15.11      0.62 o 
  -2   7   4      172.98      161.05      1.70 o 
  -1   7   4      210.83      211.32      4.06 o 
   0   7   4      686.37      702.45      4.43 o 
   1   7   4       22.07       31.71      1.09 o 
   2   7   4      311.39      295.28      5.37 o 
   3   7   4        8.29        9.38      0.65 o 
   4   7   4     1179.23     1114.04      7.31 o 
   5   7   4      112.58      114.63      1.54 o 
   6   7   4      422.87      408.98      3.97 o 
   7   7   4      194.90      177.66      2.52 o 
   8   7   4      387.71      409.11      4.34 o 
   9   7   4      302.73      320.14      3.87 o 
  10   7   4       81.91       85.03      2.31 o 
  11   7   4      557.57      613.06     14.28 o 
  12   7   4       21.49       24.02      2.32 o 
  -7   8   4        7.94        5.61      1.07 o 
  -6   8   4      125.94      110.50      3.74 o 
  -5   8   4       83.08       85.95      3.78 o 
  -4   8   4       62.08       62.21      1.29 o 
  -3   8   4        6.21        4.79      0.43 o 
  -2   8   4        0.26        1.19      0.44 o 
  -1   8   4        2.41        3.14      0.37 o 
   0   8   4       26.26       17.24      0.46 o 
   1   8   4       39.58       34.45      1.30 o 
   2   8   4      594.04      573.85      6.24 o 
   3   8   4        7.98        2.47      0.66 o 
   4   8   4       35.05       35.86      1.24 o 
   5   8   4      673.26      679.42      5.22 o 
   6   8   4       20.31       16.39      1.07 o 
   7   8   4      321.11      325.98      3.66 o 
   8   8   4        4.89        5.00      0.57 o 
   9   8   4      142.09      113.11      2.22 o 
  10   8   4        5.16       10.05      0.87 o 
  11   8   4       28.78       30.41      1.54 o 
  12   8   4       19.11       15.44      1.68 o 
  -6   9   4       30.34       31.29      3.16 o 
  -5   9   4       17.15       23.66      1.62 o 
  -4   9   4       86.73       69.32      1.98 o 
  -3   9   4      154.34      153.88      2.11 o 
  -2   9   4      235.66      215.15      2.88 o 
  -1   9   4      173.16      179.49      2.75 o 
   0   9   4        1.52        2.53      0.47 o 
   1   9   4      244.34      260.33      3.85 o 
   2   9   4      173.28      145.45      2.75 o 
   3   9   4       65.50       73.52      1.96 o 
   4   9   4        0.43        2.54      0.74 o 
   5   9   4     1542.54     1539.41     11.84 o 
   6   9   4       23.29       27.54      0.90 o 
   7   9   4      477.61      460.66      4.99 o 
   8   9   4      257.91      252.53      3.63 o 
   9   9   4      246.36      247.35      3.46 o 
  10   9   4        2.89        5.49      0.77 o 
  11   9   4      350.52      369.33      6.51 o 
  -5  10   4      103.92       93.10      5.56 o 
  -4  10   4       44.09       39.92      1.60 o 
  -3  10   4       15.47       17.42      1.00 o 
  -2  10   4        2.98        2.25      0.63 o 
  -1  10   4        0.74        0.40      0.76 o 
   0  10   4       44.53       48.55      3.92 o 
   1  10   4      201.16      206.40      4.35 o 
   2  10   4       69.17       56.81      1.80 o 
   3  10   4       20.85       23.91      2.37 o 
   4  10   4      245.34      252.39      4.21 o 
   5  10   4        6.14       10.03      1.23 o 
   6  10   4      236.67      218.74      6.40 o 
   7  10   4      251.03      259.22      4.64 o 
   8  10   4      411.32      425.26      6.36 o 
   9  10   4      312.73      309.05      5.42 o 
  10  10   4       12.28       13.55      1.25 o 
  11  10   4      158.23      144.36      4.77 o 
  -4  11   4      113.96      108.83      4.10 o 
  -3  11   4      414.39      403.07      5.64 o 
  -2  11   4       10.09        7.72      1.33 o 
  -1  11   4      836.73      870.62     24.16 o 
   0  11   4        0.14        1.04      0.98 o 
   1  11   4      321.16      336.81      7.23 o 
   2  11   4       53.07       47.78      2.61 o 
   3  11   4      385.17      400.38      7.30 o 
   4  11   4       34.78       38.44      1.66 o 
   5  11   4      434.10      457.70      6.45 o 
   6  11   4      368.96      397.88      6.04 o 
   7  11   4      136.87      142.16      3.49 o 
   8  11   4        0.72        0.45      0.70 o 
   9  11   4      192.83      176.13      6.61 o 
  10  11   4       87.27       86.98      3.32 o 
  -2  12   4       10.78        6.95      1.72 o 
  -1  12   4       59.86       64.35      3.30 o 
   0  12   4        6.23        8.48      1.48 o 
   1  12   4       87.60       85.69      3.72 o 
   2  12   4       58.87       58.62      3.11 o 
   3  12   4       99.81      102.23      4.02 o 
   4  12   4        0.82        1.37      0.98 o 
   5  12   4       73.91       79.77      3.55 o 
   6  12   4      149.85      153.93      5.00 o 
   7  12   4       86.61      101.13      3.06 o 
   8  12   4      265.73      276.61      5.32 o 
   9  12   4       28.88       38.17      3.17 o 
   0  13   4      231.45      247.62      9.45 o 
   1  13   4      249.61      252.68      6.84 o 
   2  13   4       10.31        7.51      1.75 o 
   3  13   4      351.42      361.57      8.31 o 
   4  13   4       63.70       71.22      3.54 o 
   5  13   4       28.36       27.59      3.28 o 
   6  13   4       92.01       96.24      5.34 o 
   7  13   4        2.10        2.68      1.24 o 
   8  13   4       20.60       26.68      2.37 o 
  -6 -10   5        8.83       12.50      2.27 o 
  -5 -10   5       88.78       98.08      2.79 o 
  -4 -10   5       97.04       83.32      2.24 o 
  -3 -10   5        6.19        9.94      0.92 o 
  -2 -10   5        2.36        1.43      0.71 o 
  -1 -10   5       84.53       79.22      2.53 o 
   0 -10   5       78.96       78.43      2.97 o 
   1 -10   5        2.82        1.42      1.46 o 
  -8  -9   5        0.46       -0.03      1.26 o 
  -7  -9   5      150.56      150.00      4.07 o 
  -6  -9   5        0.62       -0.45      0.90 o 
  -5  -9   5      204.54      201.76      3.87 o 
  -4  -9   5        0.02        0.19      0.58 o 
  -3  -9   5       39.99       38.48      1.46 o 
  -2  -9   5       17.11       17.41      1.07 o 
  -1  -9   5       11.45        7.67      0.89 o 
   0  -9   5      240.04      217.54      3.94 o 
   1  -9   5       25.77       25.60      1.48 o 
   2  -9   5      182.48      178.58      3.75 o 
   3  -9   5      156.41      170.69      3.72 o 
  -9  -8   5       76.71       73.74      6.10 o 
  -8  -8   5       70.20       76.07      2.90 o 
  -7  -8   5      281.44      272.47      5.43 o 
  -6  -8   5       92.29      106.49      2.67 o 
  -5  -8   5       22.15       20.47      1.06 o 
  -4  -8   5        0.92        0.51      0.56 o 
  -3  -8   5       92.29       97.23      2.17 o 
  -2  -8   5        6.90        3.41      0.68 o 
  -1  -8   5       26.04       28.65      1.34 o 
   0  -8   5       38.80       42.58      1.41 o 
   1  -8   5       15.34       14.28      0.92 o 
   2  -8   5       23.98       22.37      1.17 o 
   3  -8   5       57.86       61.29      2.02 o 
   4  -8   5       12.85       13.70      1.29 o 
   5  -8   5       23.84       25.10      2.09 o 
  -9  -7   5       30.14       26.58      1.82 o 
  -8  -7   5      105.37      102.58      3.26 o 
  -7  -7   5      109.46      102.31      3.13 o 
  -6  -7   5      132.14      138.80      2.65 o 
  -5  -7   5       86.36       89.93      1.84 o 
  -4  -7   5        2.42        6.92      0.66 o 
  -3  -7   5      168.52      145.34      2.55 o 
  -2  -7   5        8.04        7.68      0.70 o 
  -1  -7   5       84.93       71.08      1.81 o 
   0  -7   5      614.74      598.28      6.86 o 
   1  -7   5      164.72      160.17      3.01 o 
   2  -7   5      268.94      281.23      4.20 o 
   3  -7   5       41.35       45.24      1.75 o 
   4  -7   5       84.53       79.09      2.21 o 
   5  -7   5       15.11       12.76      1.28 o 
   6  -7   5      157.29      137.07      3.77 o 
 -10  -6   5       40.78       35.11      3.36 o 
  -9  -6   5       50.84       43.55      3.20 o 
  -8  -6   5       80.36       86.91      2.52 o 
  -7  -6   5        7.25        9.36      0.97 o 
  -6  -6   5      106.13      121.10      2.02 o 
  -5  -6   5        1.53        1.10      0.43 o 
  -4  -6   5        0.37        1.07      0.42 o 
  -3  -6   5        0.88        0.88      0.41 o 
  -2  -6   5        7.92        7.45      0.59 o 
  -1  -6   5        8.68        7.47      0.61 o 
   0  -6   5       13.97       14.84      0.72 o 
   1  -6   5       42.51       28.74      1.43 o 
   2  -6   5      806.14      802.43      7.78 o 
   3  -6   5       31.36       29.51      1.28 o 
   4  -6   5      107.17      124.97      2.65 o 
   5  -6   5       61.17       73.30      2.06 o 
   6  -6   5      360.96      350.48      8.42 o 
   7  -6   5       85.70       96.44      3.15 o 
 -10  -5   5       14.91       14.87      1.21 o 
  -9  -5   5       23.09       16.01      1.22 o 
  -8  -5   5      122.41      111.56      2.76 o 
  -7  -5   5        6.35        4.65      0.74 o 
  -6  -5   5     1354.72     1326.94     10.03 o 
  -5  -5   5       38.84       30.19      0.95 o 
  -4  -5   5      183.79      183.02      2.54 o 
  -3  -5   5       13.81       15.14      0.70 o 
  -2  -5   5      593.84      603.00      5.57 o 
  -1  -5   5      163.76      137.96      1.79 o 
   0  -5   5     2196.94     2206.12     14.17 o 
   1  -5   5        4.02        2.91      0.62 o 
   2  -5   5       36.80       25.87      1.13 o 
   3  -5   5      128.55      154.73      2.76 o 
   4  -5   5      223.82      208.04      3.31 o 
   5  -5   5       96.85      100.20      2.27 o 
   6  -5   5        4.68        4.38      0.87 o 
   7  -5   5       74.63       73.29      2.62 o 
   8  -5   5       19.78       16.97      1.44 o 
 -10  -4   5        9.51        4.06      0.83 o 
  -9  -4   5       13.26       10.02      0.95 o 
  -8  -4   5       48.44       44.61      1.72 o 
  -7  -4   5        3.17        1.77      0.63 o 
  -6  -4   5        0.68       -0.17      0.30 o 
  -5  -4   5      105.47      117.12      1.54 o 
  -4  -4   5      107.74       76.54      1.36 o 
  -3  -4   5       80.47       74.16      1.35 o 
  -2  -4   5       74.16       85.61      1.46 o 
  -1  -4   5       22.94       18.91      0.67 o 
   0  -4   5      850.77      779.39      6.05 o 
   1  -4   5       23.11       17.57      0.77 o 
   2  -4   5      621.27      639.28      5.45 o 
   3  -4   5       78.18       66.26      1.66 o 
   4  -4   5      313.20      299.98      3.90 o 
   5  -4   5      108.75      124.16      2.63 o 
   6  -4   5      209.19      217.14      4.23 o 
   7  -4   5      434.10      422.88      6.45 o 
   8  -4   5       33.30       39.39      2.36 o 
   9  -4   5      203.68      224.44      4.86 o 
 -10  -3   5      157.32      159.90      6.31 o 
  -9  -3   5       65.80       53.98      2.07 o 
  -8  -3   5       72.61       61.13      1.92 o 
  -7  -3   5        0.66        1.18      0.56 o 
  -6  -3   5      973.44      917.90      7.84 o 
  -5  -3   5      302.85      292.73      3.14 o 
  -4  -3   5      280.54      253.87      2.22 o 
  -3  -3   5      200.83      219.05      2.05 o 
  -2  -3   5      363.48      368.21      3.14 o 
  -1  -3   5      558.13      533.35      5.02 o 
   0  -3   5      202.82      174.99      2.47 o 
   1  -3   5      104.50       98.69      2.01 o 
   2  -3   5       65.71       61.38      1.16 o 
   3  -3   5       33.77       45.11      1.14 o 
   4  -3   5        3.96        1.85      0.31 o 
   5  -3   5      291.20      291.37      3.68 o 
   6  -3   5       76.34       76.86      2.66 o 
   7  -3   5       12.44        7.61      0.93 o 
   8  -3   5       10.35        7.43      0.96 o 
   9  -3   5       13.97       13.38      1.29 o 
  10  -3   5        3.25        6.00      1.85 o 
 -11  -2   5        3.45        3.53      1.69 o 
 -10  -2   5       23.85       30.85      1.57 o 
  -9  -2   5       15.02       14.21      1.03 o 
  -8  -2   5       29.18       27.10      1.84 o 
  -7  -2   5      103.85      114.91      2.96 o 
  -6  -2   5       68.39       66.06      1.20 o 
  -5  -2   5        1.26        0.21      0.32 o 
  -4  -2   5        4.14        9.22      0.55 o 
  -3  -2   5      207.74      202.34      1.76 o 
  -2  -2   5        0.23        3.47      0.45 o 
  -1  -2   5       85.20      115.52      1.51 o 
   0  -2   5        1.28        0.34      0.22 o 
   1  -2   5      787.54      682.20      4.96 o 
   2  -2   5        8.62       16.35      0.52 o 
   3  -2   5       14.43       12.14      0.39 o 
   4  -2   5       31.56       36.32      1.33 o 
   5  -2   5      628.54      595.56      4.75 o 
   6  -2   5       24.92       19.42      0.79 o 
   7  -2   5      985.40      930.16     10.12 o 
   8  -2   5        0.34       -0.65      0.65 o 
   9  -2   5       37.63       45.30      2.01 o 
  10  -2   5        4.07        7.21      1.37 o 
 -11  -1   5      256.95      296.34     10.11 o 
 -10  -1   5      118.41      137.98      3.77 o 
  -9  -1   5      391.94      409.50      6.99 o 
  -8  -1   5       56.67       53.94      2.94 o 
  -7  -1   5      313.20      315.25      6.72 o 
  -6  -1   5      212.82      216.52      2.38 o 
  -5  -1   5      538.89      537.67      9.08 o 
  -4  -1   5       47.60       46.81      0.94 o 
  -3  -1   5      233.22      249.80      2.48 o 
  -2  -1   5      191.00      127.99      1.60 o 
  -1  -1   5     1326.38     1278.96      7.65 o 
   0  -1   5      682.44      736.82      4.41 o 
   1  -1   5       41.15       20.79      0.58 o 
   2  -1   5      144.96      143.79      1.57 o 
   3  -1   5      346.48      373.26      2.89 o 
   4  -1   5       53.96       44.02      0.81 o 
   5  -1   5       85.34       93.05      1.30 o 
   6  -1   5        6.02        6.29      0.31 o 
   7  -1   5      541.71      501.13      6.50 o 
   8  -1   5     1003.76      931.80     10.20 o 
   9  -1   5      206.94      211.07      5.59 o 
  10  -1   5      107.06      100.61      2.99 o 
  11  -1   5        0.04       -0.30      1.32 o 
 -10   0   5        0.17        0.55      0.83 o 
  -9   0   5      106.68      101.76      2.87 o 
  -8   0   5       18.51       11.37      1.18 o 
  -7   0   5       33.22       35.52      1.18 o 
  -6   0   5        7.48        8.10      0.45 o 
  -5   0   5      603.64      545.31      7.43 o 
  -4   0   5      848.92      920.84      6.27 o 
  -3   0   5       38.19       41.85      0.73 o 
  -2   0   5      600.18      656.59      4.32 o 
  -1   0   5     1279.52     1252.86     11.02 o 
   0   0   5       59.54       41.34      0.79 o 
   1   0   5     5095.75     5073.17     24.19 o 
   2   0   5      220.34      253.24      2.22 o 
   3   0   5      495.88      499.48      3.92 o 
   4   0   5      149.07      122.87      1.65 o 
   5   0   5     1607.28     1465.55      9.34 o 
   6   0   5      251.10      233.10     10.53 o 
   7   0   5     1163.10     1081.67      9.42 o 
   8   0   5        4.18        2.32      0.66 o 
   9   0   5       23.25       16.27      1.13 o 
  10   0   5       10.67       10.07      1.16 o 
  11   0   5       42.52       37.79      2.75 o 
 -10   1   5        9.53       10.73      1.49 o 
  -9   1   5      262.95      275.33      4.29 o 
  -8   1   5       36.00       39.53      1.71 o 
  -7   1   5      592.58      604.64     11.67 o 
  -6   1   5        7.39        4.11      0.35 o 
  -5   1   5      259.70      266.21      1.78 o 
  -4   1   5      312.48      309.29      1.89 o 
  -3   1   5      170.24      154.37      1.89 o 
  -2   1   5      463.04      471.19      4.37 o 
  -1   1   5      390.17      360.91      3.95 o 
   0   1   5       44.42       55.26      1.21 o 
   1   1   5     1617.02     1745.66     12.33 o 
   2   1   5      560.40      544.81      3.33 o 
   3   1   5      445.55      495.65      3.15 o 
   4   1   5        4.56       10.93      0.49 o 
   5   1   5      396.50      415.46      3.38 o 
   6   1   5      120.96      111.73      3.03 o 
   7   1   5     1451.12     1404.05     11.29 o 
   8   1   5      188.20      176.54      3.04 o 
   9   1   5        3.29        8.39      0.83 o 
  10   1   5      315.37      334.49      6.49 o 
  11   1   5       85.85       76.90      2.89 o 
  12   1   5      261.16      260.28      9.63 o 
 -10   2   5        0.30       -0.43      0.83 o 
  -9   2   5        1.11       -0.56      0.79 o 
  -8   2   5        0.06        0.24      0.48 o 
  -7   2   5       17.99       19.92      0.89 o 
  -6   2   5       93.67       99.54      1.80 o 
  -5   2   5      637.08      639.71      5.64 o 
  -4   2   5       38.99       46.44      0.68 o 
  -3   2   5      421.85      382.63      2.58 o 
  -2   2   5     1117.29     1240.11      6.75 o 
  -1   2   5      850.11      776.26      4.43 o 
   0   2   5        0.90       15.09      0.34 o 
   1   2   5     8466.31     8863.36     41.20 o 
   2   2   5        0.13        5.95      0.25 o 
   3   2   5     1073.21     1093.54     10.50 o 
   4   2   5      694.00      824.50      7.71 o 
   5   2   5      128.45      151.41      1.83 o 
   6   2   5     1274.06     1238.50      7.48 o 
   7   2   5       26.28       21.43      1.21 o 
   8   2   5      521.78      528.90      5.74 o 
   9   2   5       63.08       56.97      1.96 o 
  10   2   5      228.00      218.46      4.25 o 
  11   2   5       30.32       27.20      1.76 o 
  12   2   5       41.82       30.45      3.64 o 
 -10   3   5        3.09        3.60      1.36 o 
  -9   3   5       27.09       27.39      1.98 o 
  -8   3   5       23.71       25.33      1.39 o 
  -7   3   5      237.95      255.11      4.18 o 
  -6   3   5       10.60       11.19      0.65 o 
  -5   3   5       14.40        8.07      0.41 o 
  -4   3   5      120.90      126.46      1.32 o 
  -3   3   5       32.85       37.93      0.58 o 
  -2   3   5      432.00      413.00      3.94 o 
  -1   3   5      620.92      728.28      5.45 o 
   0   3   5        0.62        1.60      0.32 o 
   1   3   5      206.01      157.98      1.31 o 
   2   3   5     1922.04     1984.27      8.43 o 
   3   3   5        0.77        3.58      0.22 o 
   4   3   5     1166.46     1174.17      5.89 o 
   5   3   5       18.16       25.67      0.63 o 
   6   3   5     1102.50     1111.42      7.58 o 
   7   3   5       88.32       84.98      1.08 o 
   8   3   5      483.31      460.95      3.55 o 
   9   3   5        1.69       -0.03      0.46 o 
  10   3   5        9.47       20.67      1.36 o 
  11   3   5        0.85        0.73      0.81 o 
  12   3   5      682.84      746.03     10.18 o 
  -9   4   5       11.56       15.89      2.10 o 
  -8   4   5        8.28        8.85      1.56 o 
  -7   4   5       30.40       21.75      1.24 o 
  -6   4   5        9.83       11.57      0.69 o 
  -5   4   5      878.45      854.77      5.38 o 
  -4   4   5      371.46      395.00      3.59 o 
  -3   4   5       57.25       37.89      0.62 o 
  -2   4   5     1839.96     1810.54      8.31 o 
  -1   4   5     2193.35     2255.58     12.59 o 
   0   4   5      744.44      608.20      3.97 o 
   1   4   5     1980.21     2250.39     10.74 o 
   2   4   5     2002.77     2090.78     11.32 o 
   3   4   5     1775.48     2047.23      9.22 o 
   4   4   5      187.01      142.96      1.43 o 
   5   4   5        8.52       10.12      0.42 o 
   6   4   5      170.50      187.70      2.07 o 
   7   4   5        1.46        0.27      0.34 o 
   8   4   5       57.72       61.84      0.98 o 
   9   4   5        3.63        3.25      0.41 o 
  10   4   5       79.69       85.83      2.18 o 
  11   4   5       28.87       35.31      1.93 o 
  12   4   5        6.03        4.46      1.07 o 
  -9   5   5        3.72        8.38      1.90 o 
  -8   5   5        0.46        0.45      0.71 o 
  -7   5   5       38.43       32.76      1.73 o 
  -6   5   5       42.90       41.11      1.15 o 
  -5   5   5       20.87       13.38      0.59 o 
  -4   5   5     1211.20     1131.95      6.63 o 
  -3   5   5        5.25        6.92      0.35 o 
  -2   5   5      434.06      467.38      2.93 o 
  -1   5   5      143.09      156.00      3.00 o 
   0   5   5      114.70       92.13      1.09 o 
   1   5   5        0.07        0.86      0.21 o 
   2   5   5     1003.96     1054.05      5.08 o 
   3   5   5        9.06        5.58      0.26 o 
   4   5   5       91.48       76.43      0.92 o 
   5   5   5       26.81       32.35      0.64 o 
   6   5   5     1238.52     1155.11      7.43 o 
   7   5   5      443.01      414.72      4.34 o 
   8   5   5      900.02      832.60      8.19 o 
   9   5   5      107.56       94.88      2.18 o 
  10   5   5       58.79       60.86      1.94 o 
  11   5   5       51.54       46.29      2.82 o 
  12   5   5      190.28      238.20      5.15 o 
  -8   6   5       49.35       52.40      2.66 o 
  -7   6   5      292.91      284.80     10.32 o 
  -6   6   5      183.09      189.73      3.57 o 
  -5   6   5      232.50      214.44      2.51 o 
  -4   6   5      529.35      536.96      4.58 o 
  -3   6   5      164.05      137.04      1.59 o 
  -2   6   5      550.55      542.59      4.47 o 
  -1   6   5       57.01       49.93      1.24 o 
   0   6   5     2310.06     2257.08     15.55 o 
   1   6   5       41.73       47.58      2.00 o 
   2   6   5      333.22      338.16      4.18 o 
   3   6   5      468.35      509.35      3.02 o 
   4   6   5      280.70      263.04      2.01 o 
   5   6   5       21.53       19.70      0.54 o 
   6   6   5        8.21        7.65      0.48 o 
   7   6   5      368.97      355.13      3.74 o 
   8   6   5      123.94      112.75      2.02 o 
   9   6   5        0.15        1.88      0.43 o 
  10   6   5       64.83       49.03      1.66 o 
  11   6   5       28.28       20.44      2.45 o 
  12   6   5       59.07       48.54      2.33 o 
  -8   7   5       66.28       64.52      4.39 o 
  -7   7   5        2.93        3.87      1.84 o 
  -6   7   5       32.01       30.77      1.52 o 
  -5   7   5        0.60        1.50      0.44 o 
  -4   7   5      372.56      332.44      3.36 o 
  -3   7   5       68.57       65.40      1.32 o 
  -2   7   5      409.71      399.24      3.40 o 
  -1   7   5      140.85      133.56      1.99 o 
   0   7   5      528.12      510.42      5.62 o 
   1   7   5       86.90       73.33      1.55 o 
   2   7   5      735.99      705.63      5.51 o 
   3   7   5      143.34      175.53      1.73 o 
   4   7   5      105.59      115.60      1.22 o 
   5   7   5       40.38       39.13      0.84 o 
   6   7   5      353.28      341.40      4.04 o 
   7   7   5      154.00      169.70      2.46 o 
   8   7   5      873.59      860.21      7.12 o 
   9   7   5      215.82      218.80      3.10 o 
  10   7   5      122.35      102.84      2.62 o 
  11   7   5      319.81      291.03      8.57 o 
  12   7   5       19.16       25.41      2.58 o 
  -7   8   5        0.12        0.48      0.83 o 
  -6   8   5      817.11      816.18     34.04 o 
  -5   8   5        4.47        3.10      0.44 o 
  -4   8   5      222.73      232.78      2.84 o 
  -3   8   5       10.52        7.68      0.62 o 
  -2   8   5      171.92      160.03      2.53 o 
  -1   8   5      195.97      211.97      3.40 o 
   0   8   5      111.24      124.16      1.92 o 
   1   8   5      325.37      306.39      4.33 o 
   2   8   5        0.43        0.96      0.29 o 
   3   8   5      170.93      192.57      5.11 o 
   4   8   5        2.54        2.83      0.35 o 
   5   8   5      129.39      127.88      1.72 o 
   6   8   5      224.09      206.81      3.40 o 
   7   8   5      734.74      719.01      6.16 o 
   8   8   5       67.34       58.90      1.52 o 
   9   8   5      241.79      260.93      3.50 o 
  10   8   5        6.20        5.60      0.78 o 
  11   8   5      125.12      141.27      3.65 o 
  12   8   5       10.60       18.23      1.55 o 
  -6   9   5        4.32        3.35      1.40 o 
  -5   9   5       45.82       42.59      2.30 o 
  -4   9   5       44.17       41.55      1.34 o 
  -3   9   5       37.09       35.31      1.35 o 
  -2   9   5       13.91       15.26      0.78 o 
  -1   9   5       30.86       32.39      1.81 o 
   0   9   5     1182.63     1121.35     11.63 o 
   1   9   5      254.60      254.62      3.44 o 
   2   9   5      773.22      776.19     12.70 o 
   3   9   5     1221.08     1222.49     15.90 o 
   4   9   5       21.19       18.84      1.03 o 
   5   9   5      566.52      558.27      6.70 o 
   6   9   5      112.67      109.90      1.92 o 
   7   9   5      351.46      361.57      4.26 o 
   8   9   5      162.24      176.13      2.72 o 
   9   9   5      397.08      428.90      4.78 o 
  10   9   5       25.79       20.82      1.26 o 
  11   9   5       58.92       57.20      3.53 o 
  12   9   5       10.42        7.64      1.95 o 
  -5  10   5       51.63       57.79      4.34 o 
  -4  10   5      120.26      126.27      2.84 o 
  -3  10   5        7.32        7.99      0.84 o 
  -2  10   5       83.02       74.44      2.08 o 
  -1  10   5       95.66       89.40      3.41 o 
   0  10   5        0.20        0.17      0.79 o 
   1  10   5      259.77      255.47      5.86 o 
   2  10   5       39.25       36.29      2.18 o 
   3  10   5      272.63      296.72      4.31 o 
   4  10   5        4.89        8.25      0.79 o 
   5  10   5      142.11      135.57      2.97 o 
   6  10   5        0.65        0.39      0.57 o 
   7  10   5      140.24      149.84      3.39 o 
   8  10   5      375.63      360.59      5.72 o 
   9  10   5      148.01      137.99      4.43 o 
  10  10   5       33.74       20.75      1.46 o 
  11  10   5      139.89      152.35      4.90 o 
  -4  11   5      146.66      151.60      3.91 o 
  -3  11   5      109.51      108.36      3.14 o 
  -2  11   5        2.16        0.92      0.68 o 
  -1  11   5      212.14      222.93      4.45 o 
   0  11   5       65.98       61.18      3.00 o 
   1  11   5      736.60      715.88     11.42 o 
   2  11   5      375.82      372.62      7.61 o 
   3  11   5      437.09      434.89     11.57 o 
   4  11   5       12.14       10.65      1.40 o 
   5  11   5      432.96      443.75      7.31 o 
   6  11   5       32.35       31.24      1.57 o 
   7  11   5      530.94      513.40      7.15 o 
   8  11   5      131.12      122.70      3.27 o 
   9  11   5      234.77      267.16      6.97 o 
  10  11   5      454.84      440.16      6.97 o 
  -2  12   5        6.51        6.42      1.52 o 
  -1  12   5       81.94       80.19      3.67 o 
   0  12   5       20.26       16.85      1.86 o 
   1  12   5       72.03       65.02      3.25 o 
   2  12   5      212.34      199.69      5.69 o 
   3  12   5      147.13      148.59      4.87 o 
   4  12   5        0.01        1.00      0.96 o 
   5  12   5       50.60       48.38      2.88 o 
   6  12   5        4.05        5.35      1.35 o 
   7  12   5      100.27      100.85      4.08 o 
   8  12   5      162.72      161.98      5.24 o 
   9  12   5        4.20        3.40      1.87 o 
   0  13   5      109.73      101.34      6.00 o 
   1  13   5      576.77      588.67     13.39 o 
   2  13   5       30.43       30.94      2.44 o 
   3  13   5      477.17      483.90     18.51 o 
   4  13   5       23.55       22.75      2.19 o 
   5  13   5       83.74       79.58      3.77 o 
   6  13   5       73.34       70.84      5.51 o 
   7  13   5      170.36      185.30      5.99 o 
   8  13   5       35.72       27.70      3.26 o 
  -4 -10   6       27.09       26.03      2.25 o 
  -3 -10   6       29.20       30.34      2.24 o 
  -2 -10   6       43.32       44.53      1.73 o 
  -1 -10   6       76.79       78.51      2.99 o 
   0 -10   6      161.38      169.19      5.92 o 
  -6  -9   6        1.47        1.95      0.97 o 
  -5  -9   6       83.22       88.95      2.64 o 
  -4  -9   6       17.35       14.63      1.40 o 
  -3  -9   6      140.33      135.90      2.81 o 
  -2  -9   6       14.37       11.87      1.19 o 
  -1  -9   6       10.30       15.66      1.05 o 
   0  -9   6      159.24      175.49      3.24 o 
   1  -9   6      129.96      137.46      3.31 o 
   2  -9   6       26.60       32.07      1.90 o 
   3  -9   6       59.79       59.22      4.21 o 
  -8  -8   6       82.29       79.50      3.72 o 
  -7  -8   6      275.28      287.79      5.81 o 
  -6  -8   6       14.19       12.86      1.43 o 
  -5  -8   6       98.09      107.69      2.78 o 
  -4  -8   6       23.41       21.11      1.15 o 
  -3  -8   6       84.88      100.22      2.67 o 
  -2  -8   6        0.62        0.76      0.54 o 
  -1  -8   6       59.63       62.40      2.01 o 
   0  -8   6        7.96       11.28      1.00 o 
   1  -8   6       47.52       55.10      1.73 o 
   2  -8   6        0.03       -0.55      0.55 o 
   3  -8   6      138.87      131.03      3.07 o 
   4  -8   6       12.12       11.96      1.31 o 
  -9  -7   6       86.89       84.80      5.36 o 
  -8  -7   6      144.86      165.06      6.58 o 
  -7  -7   6        0.09        0.36      0.69 o 
  -6  -7   6       98.74      113.82      2.94 o 
  -5  -7   6       42.55       35.00      1.43 o 
  -4  -7   6       90.51       87.12      1.86 o 
  -3  -7   6       48.12       43.54      1.50 o 
  -2  -7   6      136.01      132.36      2.50 o 
  -1  -7   6       14.71       18.95      1.10 o 
   0  -7   6       46.51       47.77      1.68 o 
   1  -7   6       19.97       13.42      0.89 o 
   2  -7   6       23.90       19.94      1.19 o 
   3  -7   6        7.92        9.92      0.92 o 
   4  -7   6      143.06      147.37      3.88 o 
   5  -7   6       45.55       58.76      2.47 o 
   6  -7   6      113.92      133.29      5.34 o 
  -9  -6   6       16.83       18.70      1.38 o 
  -8  -6   6       76.22       81.67      2.55 o 
  -7  -6   6        9.63        4.93      0.85 o 
  -6  -6   6      426.92      396.61      4.99 o 
  -5  -6   6        1.55        1.94      0.52 o 
  -4  -6   6       20.51       19.28      0.92 o 
  -3  -6   6      255.70      233.49      3.23 o 
  -2  -6   6       36.32       36.18      1.15 o 
  -1  -6   6       57.67       58.92      1.42 o 
   0  -6   6      973.95      981.01      9.97 o 
   1  -6   6        1.40        0.78      0.81 o 
   2  -6   6      401.92      387.56      5.03 o 
   3  -6   6       12.60       13.80      0.97 o 
   4  -6   6      298.37      262.02      4.13 o 
   5  -6   6        7.03        9.97      1.16 o 
   6  -6   6      381.43      375.72      6.44 o 
   7  -6   6       45.25       42.78      2.70 o 
 -10  -5   6       16.85       14.07      1.72 o 
  -9  -5   6       86.28      102.07      2.85 o 
  -8  -5   6      252.85      267.45      7.70 o 
  -7  -5   6       35.12       32.15      1.53 o 
  -6  -5   6      450.26      465.80      5.00 o 
  -5  -5   6      157.00      142.38      2.10 o 
  -4  -5   6      569.62      597.92      5.05 o 
  -3  -5   6       18.49       11.93      0.67 o 
  -2  -5   6      474.81      460.60      4.39 o 
  -1  -5   6      117.23       94.78      1.72 o 
   0  -5   6       12.49        8.61      0.61 o 
   1  -5   6       54.52       50.73      1.41 o 
   2  -5   6        4.18        1.37      0.55 o 
   3  -5   6       31.46       37.13      1.41 o 
   4  -5   6      171.32      176.40      3.15 o 
   5  -5   6       45.07       38.66      1.49 o 
   6  -5   6      167.48      189.82      4.23 o 
   7  -5   6       10.68       10.50      1.21 o 
   8  -5   6        2.98        1.05      1.04 o 
 -10  -4   6       26.54       34.09      1.96 o 
  -9  -4   6        4.01        3.79      1.06 o 
  -8  -4   6        0.72        1.05      0.65 o 
  -7  -4   6        0.32       -0.49      0.59 o 
  -6  -4   6        0.04        0.09      0.40 o 
  -5  -4   6      287.62      294.35      2.96 o 
  -4  -4   6       36.62       31.65      0.90 o 
  -3  -4   6      227.97      235.05      2.66 o 
  -2  -4   6      434.90      439.50      3.94 o 
  -1  -4   6      512.10      487.02      4.57 o 
   0  -4   6      238.23      233.13      2.83 o 
   1  -4   6      231.20      250.33      3.10 o 
   2  -4   6      802.34      796.29      6.58 o 
   3  -4   6      128.81      143.18      2.63 o 
   4  -4   6      161.50      175.18      2.98 o 
   5  -4   6      581.00      571.70      9.53 o 
   6  -4   6      329.84      327.40      5.52 o 
   7  -4   6      684.92      696.31     10.50 o 
   8  -4   6      114.23      104.78      3.24 o 
   9  -4   6       15.82       11.42      1.57 o 
 -10  -3   6        4.85        5.43      1.04 o 
  -9  -3   6       13.69       18.63      1.23 o 
  -8  -3   6       98.73      111.56      2.70 o 
  -7  -3   6       25.05       26.37      1.55 o 
  -6  -3   6      517.56      499.02      5.24 o 
  -5  -3   6       15.11       13.99      0.80 o 
  -4  -3   6      526.27      518.33      4.25 o 
  -3  -3   6       19.48       20.89      0.72 o 
  -2  -3   6      516.43      529.20      4.59 o 
  -1  -3   6      266.85      242.05      3.05 o 
   0  -3   6     1121.89     1081.58      7.75 o 
   1  -3   6       24.73       27.51      0.93 o 
   2  -3   6      156.01      133.11      2.06 o 
   3  -3   6        1.10        0.39      0.31 o 
   4  -3   6      162.80      137.65      2.10 o 
   5  -3   6       99.49      102.76      2.82 o 
   6  -3   6      207.84      167.10      2.78 o 
   7  -3   6        4.33        6.25      1.01 o 
   8  -3   6        0.15        0.23      0.74 o 
   9  -3   6       16.33        9.38      1.42 o 
 -10  -2   6      130.11      131.20      4.82 o 
  -9  -2   6        1.63        1.02      0.60 o 
  -8  -2   6       16.97       17.20      1.33 o 
  -7  -2   6        5.14        4.13      1.13 o 
  -6  -2   6      102.09       91.97      2.81 o 
  -5  -2   6      146.89      143.63      1.99 o 
  -4  -2   6      901.86      837.13      6.40 o 
  -3  -2   6      225.17      213.55      2.53 o 
  -2  -2   6        0.65        1.93      0.28 o 
  -1  -2   6      499.43      447.84      5.85 o 
   0  -2   6      248.84      253.64      3.08 o 
   1  -2   6      321.80      328.93      3.20 o 
   2  -2   6       25.10       29.16      0.75 o 
   3  -2   6      361.40      372.77      2.88 o 
   4  -2   6      244.27      232.53      2.04 o 
   5  -2   6      699.48      753.49      7.55 o 
   6  -2   6       33.27       27.80      1.04 o 
   7  -2   6      986.45      997.42     10.89 o 
   8  -2   6        0.03        0.63      0.73 o 
   9  -2   6      192.12      180.97      4.16 o 
  10  -2   6        8.33        8.40      1.18 o 
 -10  -1   6      370.51      380.55     11.52 o 
  -9  -1   6        2.78        4.37      0.85 o 
  -8  -1   6      158.79      163.54      3.72 o 
  -7  -1   6      108.46      111.16      2.89 o 
  -6  -1   6      543.87      530.00      7.58 o 
  -5  -1   6       48.51       39.54      0.90 o 
  -4  -1   6       39.44       28.58      1.21 o 
  -3  -1   6        3.02        8.89      0.58 o 
  -2  -1   6       95.16      105.15      1.68 o 
  -1  -1   6      387.81      364.80      3.04 o 
   0  -1   6     1814.89     1895.72     11.90 o 
   1  -1   6       82.24       89.13      1.31 o 
   2  -1   6      185.17      188.13      1.98 o 
   3  -1   6       10.40        6.72      0.38 o 
   4  -1   6      195.96      208.21      2.06 o 
   5  -1   6        2.57        2.78      0.28 o 
   6  -1   6        0.03        1.40      0.26 o 
   7  -1   6      265.03      299.68      4.91 o 
   8  -1   6        5.72        4.70      0.82 o 
   9  -1   6       39.31       47.30      2.06 o 
  10  -1   6        0.65        1.68      0.75 o 
 -10   0   6       29.33       35.95      2.03 o 
  -9   0   6        5.42        4.04      0.81 o 
  -8   0   6        0.73        1.52      0.68 o 
  -7   0   6       10.29       11.51      0.99 o 
  -6   0   6      287.04      278.51      4.37 o 
  -5   0   6      263.11      260.68      2.48 o 
  -4   0   6      454.10      414.40      3.52 o 
  -3   0   6      505.85      452.98      4.69 o 
  -2   0   6        4.46        2.12      0.29 o 
  -1   0   6     1562.48     1517.74     15.05 o 
   0   0   6       17.26       23.82      0.60 o 
   1   0   6     3398.08     3451.84     18.91 o 
   2   0   6      299.42      312.26      2.31 o 
   3   0   6        2.95        4.50      0.37 o 
   4   0   6        0.01        0.37      0.25 o 
   5   0   6      801.21      813.27      5.97 o 
   6   0   6       36.69       32.44      0.78 o 
   7   0   6      109.92      104.26      2.67 o 
   8   0   6      107.57       94.37      2.76 o 
   9   0   6      292.37      306.70      5.25 o 
  10   0   6       15.15       12.26      1.16 o 
  11   0   6      267.19      302.11      7.40 o 
 -10   1   6       63.06       61.56      4.91 o 
  -9   1   6      133.34      136.50      4.78 o 
  -8   1   6      190.50      179.03      3.77 o 
  -7   1   6      202.41      207.84      3.91 o 
  -6   1   6       19.14       15.52      0.69 o 
  -5   1   6      238.94      225.47      4.21 o 
  -4   1   6       78.72       79.91      1.40 o 
  -3   1   6       64.97       55.37      1.14 o 
  -2   1   6       67.44       63.24      1.20 o 
  -1   1   6       42.95       41.14      0.61 o 
   0   1   6       19.59       30.93      0.83 o 
   1   1   6       62.63       96.08      1.16 o 
   2   1   6      203.93      231.06      2.01 o 
   3   1   6        0.29        0.42      0.17 o 
   4   1   6      241.47      219.07      2.11 o 
   5   1   6      270.89      236.89      2.97 o 
   6   1   6      171.22      165.77      2.89 o 
   7   1   6      103.99      108.03      2.63 o 
   8   1   6      125.07      123.18      2.59 o 
   9   1   6      227.81      225.10      3.78 o 
  10   1   6       15.86       12.54      1.05 o 
  11   1   6      163.53      179.81      4.49 o 
 -10   2   6      156.00      180.29      7.28 o 
  -9   2   6        8.36        9.12      1.05 o 
  -8   2   6       72.00       79.80      2.46 o 
  -7   2   6      135.32      141.01      3.11 o 
  -6   2   6        1.16        2.91      0.69 o 
  -5   2   6      674.42      640.49      7.14 o 
  -4   2   6        0.94        2.67      0.28 o 
  -3   2   6       12.51       18.90      0.94 o 
  -2   2   6        1.77        4.92      0.55 o 
  -1   2   6     1415.95     1534.75      9.68 o 
   0   2   6       62.38       49.38      0.75 o 
   1   2   6     2499.79     2603.05     17.79 o 
   2   2   6       70.16      105.76      1.03 o 
   3   2   6     1035.52      951.94      6.66 o 
   4   2   6       99.77      110.95      1.44 o 
   5   2   6      737.16      697.18      4.85 o 
   6   2   6     1233.53     1192.07      7.46 o 
   7   2   6     1052.63     1029.02      6.22 o 
   8   2   6       33.41       22.23      1.13 o 
   9   2   6        8.28       11.32      1.60 o 
  10   2   6      169.45      165.69      3.27 o 
  11   2   6      224.47      262.60      5.39 o 
  -9   3   6       64.70       66.51      5.35 o 
  -8   3   6       30.34       33.63      1.44 o 
  -7   3   6      192.23      198.93      6.37 o 
  -6   3   6       70.95       49.90      1.39 o 
  -5   3   6       23.97       18.84      0.76 o 
  -4   3   6       86.04       80.60      1.17 o 
  -3   3   6      228.45      276.97      2.30 o 
  -2   3   6        0.94        0.16      0.22 o 
  -1   3   6        0.17        1.01      0.19 o 
   0   3   6       13.80        8.97      0.46 o 
   1   3   6      170.68      211.74      1.79 o 
   2   3   6     1570.86     1796.20      9.44 o 
   3   3   6       93.87      108.11      1.14 o 
   4   3   6      215.28      251.12      2.18 o 
   5   3   6       29.03       24.28      0.74 o 
   6   3   6     1433.45     1350.22      8.31 o 
   7   3   6      214.43      202.87      3.46 o 
   8   3   6      419.67      441.26      4.08 o 
   9   3   6       95.69       88.84      2.20 o 
  10   3   6      135.99      151.31      3.07 o 
  11   3   6       68.52       60.14      2.51 o 
  12   3   6      463.54      469.35      7.77 o 
  -9   4   6      113.22      111.34      3.98 o 
  -8   4   6       16.26       22.65      1.76 o 
  -7   4   6      667.48      698.14      6.44 o 
  -6   4   6      133.73      142.06      2.47 o 
  -5   4   6     1080.79      972.54      6.47 o 
  -4   4   6      725.40      676.29      4.08 o 
  -3   4   6     1138.21     1157.66      5.35 o 
  -2   4   6       52.44       75.29      0.83 o 
  -1   4   6      205.87      270.46      2.05 o 
   0   4   6     1233.15     1306.69      9.45 o 
   1   4   6      777.28      781.51      4.64 o 
   2   4   6       26.31       25.67      0.76 o 
   3   4   6       63.74       45.13      0.68 o 
   4   4   6       12.86        7.64      0.34 o 
   5   4   6     1449.23     1410.55      7.92 o 
   6   4   6      491.15      479.21      3.86 o 
   7   4   6      299.97      279.41      4.11 o 
   8   4   6      142.00      140.53      2.13 o 
   9   4   6        3.40        6.19      0.80 o 
  10   4   6        1.15        0.47      0.56 o 
  11   4   6      105.10       92.61      4.51 o 
  12   4   6       32.56       32.28      1.98 o 
  -8   5   6       32.79       29.03      3.00 o 
  -7   5   6        0.02       -0.41      0.47 o 
  -6   5   6       13.73        9.36      0.86 o 
  -5   5   6       16.46       19.22      0.69 o 
  -4   5   6     1201.33     1141.60      7.98 o 
  -3   5   6      260.65      236.40      1.92 o 
  -2   5   6        0.20        3.64      1.46 o 
  -1   5   6      260.95      253.52      2.19 o 
   0   5   6      678.72      631.10      4.05 o 
   1   5   6      199.07      203.79      2.39 o 
   2   5   6      408.02      371.14      3.05 o 
   3   5   6       37.87       57.12      1.22 o 
   4   5   6        2.40        0.90      0.23 o 
   5   5   6       72.80       63.26      1.06 o 
   6   5   6     3252.24     3171.59     17.60 o 
   7   5   6      267.38      261.64      2.74 o 
   8   5   6     1007.65      977.73     10.41 o 
   9   5   6       22.97       24.44      0.96 o 
  10   5   6      109.30      139.94      2.89 o 
  11   5   6       73.06       99.89      3.14 o 
  12   5   6      225.35      216.01      4.94 o 
  -8   6   6       15.34       13.93      2.17 o 
  -7   6   6      221.71      231.48      5.42 o 
  -6   6   6      217.20      226.59      3.68 o 
  -5   6   6      522.25      501.30      6.42 o 
  -4   6   6      258.68      221.72      2.61 o 
  -3   6   6      116.56      111.50      1.31 o 
  -2   6   6      891.12      875.82      6.52 o 
  -1   6   6      240.19      237.82      2.16 o 
   0   6   6     1459.21     1434.39      8.54 o 
   1   6   6      117.48      127.71      1.47 o 
   2   6   6     1211.92     1154.22      8.84 o 
   3   6   6      132.16      119.26      1.26 o 
   4   6   6      425.83      424.83      2.86 o 
   5   6   6       77.21       69.85      1.03 o 
   6   6   6      199.92      214.46      2.68 o 
   7   6   6       97.56      108.74      1.92 o 
   8   6   6       17.60        9.58      0.73 o 
   9   6   6        8.20        9.89      0.90 o 
  10   6   6        9.98       14.85      1.01 o 
  11   6   6       11.08       16.17      1.84 o 
  12   6   6       58.86       71.27      3.44 o 
  -7   7   6       44.18       36.42      2.19 o 
  -6   7   6        2.88        2.37      0.66 o 
  -5   7   6       21.15       20.94      1.09 o 
  -4   7   6       43.86       41.16      1.10 o 
  -3   7   6       10.46        7.20      0.57 o 
  -2   7   6       55.02       51.57      1.26 o 
  -1   7   6       50.27       45.76      1.16 o 
   0   7   6     1418.24     1372.64      9.46 o 
   1   7   6       76.59       99.06      2.03 o 
   2   7   6      395.56      383.76      4.51 o 
   3   7   6       70.24       66.77      1.09 o 
   4   7   6       85.88       62.15      0.87 o 
   5   7   6       22.50       26.57      0.69 o 
   6   7   6     1196.00     1178.26      7.72 o 
   7   7   6     1430.10     1380.35      9.93 o 
   8   7   6      390.61      366.10      4.07 o 
   9   7   6      345.36      310.53      4.44 o 
  10   7   6      229.85      249.45      4.72 o 
  11   7   6      280.05      307.58      5.61 o 
  12   7   6      135.62      124.51      3.67 o 
  -7   8   6       38.08       30.87      3.02 o 
  -6   8   6      325.85      323.28      6.71 o 
  -5   8   6       78.91       73.79      2.03 o 
  -4   8   6      147.22      135.44      2.57 o 
  -3   8   6        8.80        5.09      0.48 o 
  -2   8   6      314.11      311.95      3.62 o 
  -1   8   6        0.13       -0.14      0.60 o 
   0   8   6      613.24      604.77      6.66 o 
   1   8   6      346.75      338.61      4.26 o 
   2   8   6      408.39      373.84      4.36 o 
   3   8   6       69.50       61.64      1.07 o 
   4   8   6      762.07      718.89      5.05 o 
   5   8   6      380.53      365.11      3.49 o 
   6   8   6        1.64        2.99      0.44 o 
   7   8   6        2.64        0.88      0.41 o 
   8   8   6        4.32        4.66      0.56 o 
   9   8   6      145.30      136.50      2.46 o 
  10   8   6       93.62       81.15      2.30 o 
  11   8   6      167.02      160.01      4.31 o 
  12   8   6       16.63       18.71      2.02 o 
  -6   9   6       22.70       24.00      2.82 o 
  -5   9   6       22.18       25.50      2.84 o 
  -4   9   6        3.32        2.29      0.56 o 
  -3   9   6       45.97       47.20      1.25 o 
  -2   9   6        2.50        2.34      0.44 o 
  -1   9   6       88.26       86.90      1.95 o 
   0   9   6      980.94     1008.88     15.73 o 
   1   9   6      720.22      713.26      7.12 o 
   2   9   6      643.75      641.56     10.72 o 
   3   9   6        0.10        0.48      0.48 o 
   4   9   6      930.43      922.66      9.19 o 
   5   9   6        0.65        0.86      0.24 o 
   6   9   6      415.14      401.79      4.80 o 
   7   9   6      572.11      585.71      5.42 o 
   8   9   6        4.36        8.28      0.68 o 
   9   9   6       60.43       48.45      1.50 o 
  10   9   6       17.45       16.15      1.38 o 
  11   9   6      148.23      136.84      3.84 o 
  -5  10   6        1.73        1.69      1.04 o 
  -4  10   6       97.41       95.54      2.98 o 
  -3  10   6       14.66       11.88      0.94 o 
  -2  10   6       12.25       13.67      0.99 o 
  -1  10   6       17.30       15.87      1.16 o 
   0  10   6        2.32        2.83      1.05 o 
   1  10   6      287.08      285.22      6.24 o 
   2  10   6       60.92       58.09      3.98 o 
   3  10   6      252.46      252.70      6.49 o 
   4  10   6      114.60      123.23      2.55 o 
   5  10   6      122.14      118.95      2.67 o 
   6  10   6       12.51       10.31      0.90 o 
   7  10   6       64.92       67.49      2.20 o 
   8  10   6       20.30       16.12      1.21 o 
   9  10   6       41.01       32.45      1.71 o 
  10  10   6        0.67        0.41      0.61 o 
  11  10   6      166.41      170.61      5.20 o 
  -4  11   6       82.95       81.39      2.89 o 
  -3  11   6       39.06       40.08      2.07 o 
  -2  11   6        7.69        9.82      1.14 o 
  -1  11   6       39.54       43.61      1.73 o 
   0  11   6       50.99       49.92      2.72 o 
   1  11   6      918.67      933.55     13.58 o 
   2  11   6       19.57       16.52      1.72 o 
   3  11   6      400.56      408.50      8.43 o 
   4  11   6       29.67       27.01      2.05 o 
   5  11   6      832.34      814.98     12.49 o 
   6  11   6        9.79       10.51      1.75 o 
   7  11   6      496.34      509.01      7.73 o 
   8  11   6       52.65       56.32      2.17 o 
   9  11   6       35.37       44.56      2.02 o 
  10  11   6       57.79       66.00      2.51 o 
  -2  12   6       18.70       19.69      1.59 o 
  -1  12   6       68.17       75.66      3.56 o 
   0  12   6       31.39       32.46      2.38 o 
   1  12   6        0.01        0.39      0.96 o 
   2  12   6       56.58       54.50      2.98 o 
   3  12   6        3.79        4.56      1.28 o 
   4  12   6       12.54       14.17      1.70 o 
   5  12   6      367.77      372.68      8.03 o 
   6  12   6       10.99       12.64      1.65 o 
   7  12   6      237.28      233.61      6.25 o 
   8  12   6      182.74      168.34      7.20 o 
   9  12   6       21.34       25.62      2.17 o 
   0  13   6       42.35       38.97      3.06 o 
   1  13   6      439.39      450.76      9.44 o 
   2  13   6       42.79       46.24      4.75 o 
   3  13   6      297.96      309.17      7.56 o 
   4  13   6      145.24      151.91      5.19 o 
   5  13   6      411.08      416.24      8.94 o 
   6  13   6       32.23       29.52      2.47 o 
   7  13   6      221.66      222.14      6.38 o 
   8  13   6        0.11       -0.91      1.57 o 
  -5  -9   7      133.55      130.99      5.79 o 
  -4  -9   7        0.99       -0.10      0.91 o 
  -3  -9   7      107.93      119.89      3.15 o 
  -2  -9   7       51.92       64.55      3.43 o 
  -1  -9   7      129.03      120.93      3.11 o 
   0  -9   7        3.60        2.82      0.72 o 
   1  -9   7      156.47      144.10      3.85 o 
  -7  -8   7      221.76      261.56      9.52 o 
  -6  -8   7       11.51        4.05      1.38 o 
  -5  -8   7      112.12      127.27      3.46 o 
  -4  -8   7       10.91       12.82      1.12 o 
  -3  -8   7       35.06       36.60      1.72 o 
  -2  -8   7       30.76       30.03      1.35 o 
  -1  -8   7       34.53       31.16      1.51 o 
   0  -8   7        0.77        1.39      0.48 o 
   1  -8   7       46.48       38.05      1.83 o 
   2  -8   7        2.39        4.63      1.14 o 
   3  -8   7        2.58        1.23      0.83 o 
  -8  -7   7       15.27       14.68      2.64 o 
  -7  -7   7        7.44        7.92      1.00 o 
  -6  -7   7        1.72        2.00      0.75 o 
  -5  -7   7      273.04      296.03      4.29 o 
  -4  -7   7       14.92       15.68      1.05 o 
  -3  -7   7      177.35      197.48      3.53 o 
  -2  -7   7        0.16       -0.01      0.57 o 
  -1  -7   7      229.51      213.06      3.73 o 
   0  -7   7      140.84      141.55      2.67 o 
   1  -7   7      186.29      194.74      3.22 o 
   2  -7   7      283.17      299.66      5.60 o 
   3  -7   7        6.21        5.46      0.89 o 
   4  -7   7       70.32       85.48      3.20 o 
   5  -7   7       59.02       42.60      3.74 o 
  -8  -6   7        8.76        3.03      1.08 o 
  -7  -6   7      102.87      115.05      3.39 o 
  -6  -6   7       70.62       76.16      2.44 o 
  -5  -6   7       29.20       23.64      1.17 o 
  -4  -6   7       19.88       25.73      1.20 o 
  -3  -6   7       71.26       70.85      1.63 o 
  -2  -6   7        5.97        3.55      0.52 o 
  -1  -6   7       19.79       17.93      0.96 o 
   0  -6   7       13.75       10.40      0.71 o 
   1  -6   7      140.56      145.37      2.96 o 
   2  -6   7      646.34      629.97      7.03 o 
   3  -6   7       71.79       95.13      2.46 o 
   4  -6   7      305.66      343.24      4.99 o 
   5  -6   7       35.77       35.07      1.95 o 
   6  -6   7      366.60      407.52      6.97 o 
  -9  -5   7       21.68       12.33      1.71 o 
  -8  -5   7       86.93       80.49      3.15 o 
  -7  -5   7      205.61      190.91      5.42 o 
  -6  -5   7       41.08       36.53      1.67 o 
  -5  -5   7      260.90      250.27      3.58 o 
  -4  -5   7      149.09      146.04      2.65 o 
  -3  -5   7      181.50      180.47      3.30 o 
  -2  -5   7        4.15        4.17      0.59 o 
  -1  -5   7      450.80      463.90      4.40 o 
   0  -5   7      419.96      408.63      4.06 o 
   1  -5   7       97.48       99.43      2.07 o 
   2  -5   7      479.86      518.41      5.98 o 
   3  -5   7       16.35       19.49      1.13 o 
   4  -5   7      172.22      176.03      3.28 o 
   5  -5   7       97.42      102.54      3.07 o 
   6  -5   7      298.93      271.44      5.34 o 
   7  -5   7       52.62       57.31      2.50 o 
  -9  -4   7       10.13       13.09      1.18 o 
  -8  -4   7        0.58        0.28      0.67 o 
  -7  -4   7        2.21        2.89      0.70 o 
  -6  -4   7        1.46        2.85      0.73 o 
  -5  -4   7       93.89       86.25      1.93 o 
  -4  -4   7       92.63       90.63      1.54 o 
  -3  -4   7      174.98      160.96      2.25 o 
  -2  -4   7       28.69       35.20      1.03 o 
  -1  -4   7        6.50       12.24      0.67 o 
   0  -4   7       50.00       44.70      1.82 o 
   1  -4   7        2.11        3.00      0.62 o 
   2  -4   7      730.50      717.91      6.33 o 
   3  -4   7       35.05       32.61      1.15 o 
   4  -4   7      505.47      524.73      5.96 o 
   5  -4   7      314.82      310.75      4.38 o 
   6  -4   7      423.51      417.28      6.57 o 
   7  -4   7      297.06      270.88      5.32 o 
   8  -4   7      245.03      272.22      5.52 o 
  -9  -3   7       23.56       18.31      1.28 o 
  -8  -3   7        0.07       -0.14      0.67 o 
  -7  -3   7       78.31       75.02      2.63 o 
  -6  -3   7      415.33      403.87      6.23 o 
  -5  -3   7      337.86      317.44      4.40 o 
  -4  -3   7      536.21      507.25      5.57 o 
  -3  -3   7        5.82        6.28      0.44 o 
  -2  -3   7     1435.38     1378.32     11.31 o 
  -1  -3   7       97.23       99.23      1.76 o 
   0  -3   7     2214.92     2154.01     15.75 o 
   1  -3   7      110.91      122.23      2.31 o 
   2  -3   7       76.00       62.77      1.48 o 
   3  -3   7       38.62       33.19      1.10 o 
   4  -3   7      248.99      231.35      3.00 o 
   5  -3   7        8.06        8.80      0.75 o 
   6  -3   7       57.74       64.67      2.33 o 
   7  -3   7      210.62      198.58      4.32 o 
   8  -3   7        0.50        3.10      0.90 o 
   9  -3   7        4.96       10.72      1.30 o 
 -10  -2   7        5.77        5.86      1.25 o 
  -9  -2   7        5.63        1.72      0.64 o 
  -8  -2   7       64.94       64.74      2.62 o 
  -7  -2   7       70.53       64.63      2.36 o 
  -6  -2   7       87.13       82.03      2.54 o 
  -5  -2   7       81.82       75.25      3.21 o 
  -4  -2   7      679.65      674.95      5.62 o 
  -3  -2   7      114.23      125.74      1.97 o 
  -2  -2   7      318.83      337.46      3.28 o 
  -1  -2   7      446.65      499.64      4.55 o 
   0  -2   7      527.48      462.35      4.81 o 
   1  -2   7      611.99      683.70      5.54 o 
   2  -2   7      219.81      190.83      2.40 o 
   3  -2   7       32.87       44.30      1.07 o 
   4  -2   7       58.86       43.78      0.85 o 
   5  -2   7      133.45      144.74      3.55 o 
   6  -2   7       67.14       60.98      2.22 o 
   7  -2   7      411.45      380.30      6.03 o 
   8  -2   7        4.51       11.65      1.17 o 
   9  -2   7      281.72      305.82      6.12 o 
  10  -2   7      161.48      168.44      6.97 o 
 -10  -1   7      219.41      221.35      8.50 o 
  -9  -1   7        1.48        2.00      0.76 o 
  -8  -1   7       59.18       61.12      2.32 o 
  -7  -1   7       75.46       69.02      2.36 o 
  -6  -1   7      273.56      289.08      4.89 o 
  -5  -1   7       27.51       30.63      1.06 o 
  -4  -1   7      229.41      224.01      2.53 o 
  -3  -1   7        7.97       19.82      0.72 o 
  -2  -1   7      612.10      601.25      4.63 o 
  -1  -1   7      763.81      762.67      5.17 o 
   0  -1   7     1494.21     1446.29      9.70 o 
   1  -1   7      376.05      364.16      3.51 o 
   2  -1   7       70.80       88.09      1.52 o 
   3  -1   7      138.79      147.97      1.83 o 
   4  -1   7       43.42       48.88      0.99 o 
   5  -1   7       23.90       46.53      0.87 o 
   6  -1   7       14.34       16.13      1.27 o 
   7  -1   7      130.14      134.61      3.28 o 
   8  -1   7       33.21       25.99      1.59 o 
   9  -1   7      115.66      125.05      3.44 o 
  10  -1   7        9.38       11.20      1.77 o 
 -10   0   7      167.90      151.76      6.86 o 
  -9   0   7        4.30        3.91      0.88 o 
  -8   0   7        9.05        3.98      0.80 o 
  -7   0   7      201.38      183.28      4.35 o 
  -6   0   7       88.99       78.84      3.06 o 
  -5   0   7      116.65       96.08      2.39 o 
  -4   0   7       67.60       71.85      1.60 o 
  -3   0   7      401.22      381.77      2.73 o 
  -2   0   7      265.12      274.36      2.53 o 
  -1   0   7     1045.91     1083.53      7.74 o 
   0   0   7      481.35      493.02      3.70 o 
   1   0   7     1600.46     1596.50      9.42 o 
   2   0   7       52.60       60.69      1.02 o 
   3   0   7      382.12      415.81      3.43 o 
   4   0   7       14.46        4.43      0.52 o 
   5   0   7      130.67      126.58      1.62 o 
   6   0   7       84.69       92.94      1.75 o 
   7   0   7      314.93      304.17      4.99 o 
   8   0   7        0.13        0.66      0.65 o 
   9   0   7       22.87       29.71      2.19 o 
  10   0   7       36.25       48.31      2.19 o 
  -9   1   7       74.21       57.89      2.31 o 
  -8   1   7      288.18      293.71      5.71 o 
  -7   1   7      255.17      251.95      4.97 o 
  -6   1   7      959.29      947.93     10.07 o 
  -5   1   7      520.16      541.41      7.53 o 
  -4   1   7        0.94        3.55      0.43 o 
  -3   1   7       42.31       39.73      1.05 o 
  -2   1   7      163.21      153.17      2.09 o 
  -1   1   7      119.01      133.74      1.52 o 
   0   1   7      151.38      138.82      1.57 o 
   1   1   7      919.77     1083.85      6.78 o 
   2   1   7       25.31       31.32      0.67 o 
   3   1   7       14.71       20.41      0.69 o 
   4   1   7       15.84       27.31      0.74 o 
   5   1   7        0.88        2.09      0.34 o 
   6   1   7      262.23      263.72      2.76 o 
   7   1   7      407.17      410.25      4.35 o 
   8   1   7       56.42       50.13      1.97 o 
   9   1   7      705.02      742.29      9.13 o 
  10   1   7       30.46       40.31      1.98 o 
  11   1   7       55.47       57.47      4.47 o 
  -9   2   7       23.10       27.33      2.01 o 
  -8   2   7        3.02        2.00      0.88 o 
  -7   2   7       41.33       29.08      1.51 o 
  -6   2   7       14.57       16.60      1.13 o 
  -5   2   7      682.57      612.72      6.55 o 
  -4   2   7      201.24      200.01      3.63 o 
  -3   2   7      189.77      163.19      4.19 o 
  -2   2   7       21.30       21.03      0.75 o 
  -1   2   7      561.60      481.29      3.64 o 
   0   2   7       45.23       28.94      0.55 o 
   1   2   7     2345.51     2214.51     12.26 o 
   2   2   7       84.58       92.25      1.20 o 
   3   2   7      610.24      663.94      4.63 o 
   4   2   7      178.55      147.64      1.99 o 
   5   2   7     3221.19     3088.86     18.66 o 
   6   2   7       13.89       17.20      0.66 o 
   7   2   7      310.10      334.97      3.22 o 
   8   2   7       44.67       37.16      1.48 o 
   9   2   7       24.36       29.72      1.39 o 
  10   2   7        0.16        1.86      0.66 o 
  11   2   7      108.37       96.12      3.29 o 
  -9   3   7       89.05       84.11      2.86 o 
  -8   3   7      261.03      257.98      5.15 o 
  -7   3   7      196.83      198.87      3.87 o 
  -6   3   7      543.45      522.17      6.56 o 
  -5   3   7     1301.05     1286.30     12.92 o 
  -4   3   7       42.66       36.01      0.98 o 
  -3   3   7       10.81       11.85      0.54 o 
  -2   3   7      292.75      248.78      3.05 o 
  -1   3   7      163.91      148.99      1.61 o 
   0   3   7        1.06        5.80      0.29 o 
   1   3   7      596.17      526.83      4.08 o 
   2   3   7       46.25       75.51      1.05 o 
   3   3   7      620.83      579.70      3.91 o 
   4   3   7      506.59      473.19      5.28 o 
   5   3   7      254.65      255.12      3.07 o 
   6   3   7     1611.96     1538.05      9.43 o 
   7   3   7       22.40       21.05      0.69 o 
   8   3   7      165.31      154.44      2.91 o 
   9   3   7      130.94      137.25      3.22 o 
  10   3   7       57.17       53.16      1.87 o 
  11   3   7      125.49      131.97      4.37 o 
  -8   4   7        0.71        0.01      0.61 o 
  -7   4   7       28.44       27.60      2.21 o 
  -6   4   7       54.24       63.38      1.99 o 
  -5   4   7      961.29      943.39     12.07 o 
  -4   4   7      138.36      170.05      2.27 o 
  -3   4   7      456.17      447.56      3.97 o 
  -2   4   7       36.91       38.08      0.90 o 
  -1   4   7      670.01      569.75      3.84 o 
   0   4   7       93.08       68.53      0.90 o 
   1   4   7      679.17      709.23      4.04 o 
   2   4   7        0.11        4.05      0.40 o 
   3   4   7      356.99      299.26      2.32 o 
   4   4   7      158.44      155.64      1.87 o 
   5   4   7      604.58      615.29      4.64 o 
   6   4   7     1338.22     1230.54      8.61 o 
   7   4   7      327.73      325.50      3.11 o 
   8   4   7        5.00        3.72      0.43 o 
   9   4   7        0.83        2.07      0.60 o 
  10   4   7       42.30       46.70      1.74 o 
  11   4   7        0.08        0.09      0.78 o 
  12   4   7       39.88       55.09      3.15 o 
  -8   5   7       37.93       42.49      3.69 o 
  -7   5   7       59.59       57.89      2.69 o 
  -6   5   7       64.14       62.35      1.80 o 
  -5   5   7        5.96        6.97      0.57 o 
  -4   5   7      108.21      100.67      1.82 o 
  -3   5   7        0.12        0.32      0.14 o 
  -2   5   7      120.05      107.39      1.18 o 
  -1   5   7        3.52        0.78      0.19 o 
   0   5   7      698.08      649.93      4.32 o 
   1   5   7       88.43       74.76      1.69 o 
   2   5   7       55.11       54.79      0.85 o 
   3   5   7      449.40      485.06      3.23 o 
   4   5   7      486.36      510.70      4.32 o 
   5   5   7       36.88       25.81      0.79 o 
   6   5   7     1512.13     1481.86      9.29 o 
   7   5   7      378.87      405.00      3.69 o 
   8   5   7      439.32      443.38      5.33 o 
   9   5   7       18.66       22.81      1.17 o 
  10   5   7      374.88      346.16      4.90 o 
  11   5   7       36.26       29.60      1.79 o 
  12   5   7      207.19      203.50      4.85 o 
  -8   6   7        1.59       -0.08      1.14 o 
  -7   6   7      131.38      128.66      4.04 o 
  -6   6   7       25.99       24.63      1.38 o 
  -5   6   7      302.25      313.32      4.91 o 
  -4   6   7      259.25      242.14      3.72 o 
  -3   6   7      181.80      200.85      2.61 o 
  -2   6   7      432.51      420.44      3.55 o 
  -1   6   7     1538.63     1530.72      9.31 o 
   0   6   7     1801.10     1779.43     10.42 o 
   1   6   7      616.33      612.72      4.43 o 
   2   6   7      824.26      865.08      6.50 o 
   3   6   7       58.16       60.25      0.96 o 
   4   6   7       98.58       68.99      1.03 o 
   5   6   7        4.50        6.13      0.49 o 
   6   6   7      598.48      595.91      5.23 o 
   7   6   7       31.58       24.53      0.95 o 
   8   6   7      327.58      284.25      3.96 o 
   9   6   7        6.69        5.21      0.68 o 
  10   6   7        0.79        1.13      0.77 o 
  11   6   7       70.66       56.48      2.96 o 
  12   6   7        0.47       -0.90      0.90 o 
  -7   7   7        0.12       -1.34      1.34 o 
  -6   7   7       24.14       24.17      1.40 o 
  -5   7   7        3.69        4.72      0.64 o 
  -4   7   7       58.32       55.34      1.97 o 
  -3   7   7       71.43       69.06      1.51 o 
  -2   7   7      168.78      166.45      2.89 o 
  -1   7   7      141.83      133.17      2.32 o 
   0   7   7     1987.26     1924.22     11.20 o 
   1   7   7      143.02      118.23      1.57 o 
   2   7   7     1048.07     1080.93      7.57 o 
   3   7   7       80.54       80.42      1.69 o 
   4   7   7       99.40      103.30      1.19 o 
   5   7   7       49.04       38.60      0.78 o 
   6   7   7      125.36      117.90      1.97 o 
   7   7   7      109.78       96.91      1.87 o 
   8   7   7      109.01      110.68      2.10 o 
   9   7   7       28.97       21.82      1.00 o 
  10   7   7      665.41      640.90      8.38 o 
  11   7   7      320.26      345.76      6.06 o 
  12   7   7      417.79      429.75     27.30 o 
  -6   8   7      205.30      196.12      4.14 o 
  -5   8   7       95.82      107.13      2.52 o 
  -4   8   7      335.03      347.08      8.53 o 
  -3   8   7        3.01        2.30      0.38 o 
  -2   8   7      129.12      135.25      2.72 o 
  -1   8   7      183.83      189.22      3.20 o 
   0   8   7     1418.95     1443.68     13.96 o 
   1   8   7       50.97       44.40      1.61 o 
   2   8   7      451.23      454.45      5.35 o 
   3   8   7       29.36       29.59      0.76 o 
   4   8   7        7.90        6.76      0.32 o 
   5   8   7       28.23       26.82      0.63 o 
   6   8   7       47.40       51.26      1.29 o 
   7   8   7        0.77        0.42      0.41 o 
   8   8   7       28.36       22.89      1.01 o 
   9   8   7       85.15       90.36      2.01 o 
  10   8   7       38.81       46.44      1.76 o 
  11   8   7       54.41       63.94      2.47 o 
  12   8   7      112.07      117.65      4.22 o 
  -5   9   7        0.64       -0.57      0.87 o 
  -4   9   7       42.85       38.08      1.57 o 
  -3   9   7        0.53        0.67      0.44 o 
  -2   9   7       96.98       93.24      1.96 o 
  -1   9   7        0.70        0.09      0.43 o 
   0   9   7      204.80      202.12      4.04 o 
   1   9   7      658.60      642.14      9.81 o 
   2   9   7      642.73      641.11     15.23 o 
   3   9   7       12.13       11.38      1.27 o 
   4   9   7      211.01      198.10      4.79 o 
   5   9   7      248.90      243.50      4.30 o 
   6   9   7        7.75        7.38      0.71 o 
   7   9   7        9.63        5.41      0.57 o 
   8   9   7        1.71        0.33      0.46 o 
   9   9   7      167.73      172.76      2.89 o 
  10   9   7       76.15       96.29      4.35 o 
  11   9   7      177.63      198.09      4.67 o 
  -4  10   7      151.85      163.27      3.97 o 
  -3  10   7       22.00       26.06      1.36 o 
  -2  10   7        2.38        1.95      0.62 o 
  -1  10   7       79.30       82.45      2.28 o 
   0  10   7       44.84       49.87      2.11 o 
   1  10   7      113.96      108.83      3.75 o 
   2  10   7       32.05       38.62      2.28 o 
   3  10   7      110.94      119.06      3.91 o 
   4  10   7        5.04        6.52      2.40 o 
   5  10   7       24.83       27.26      2.00 o 
   6  10   7       14.65       12.68      0.97 o 
   7  10   7       83.53       88.14      2.66 o 
   8  10   7        6.25        3.40      1.08 o 
   9  10   7       27.39       22.29      1.26 o 
  10  10   7       80.69       76.41      3.36 o 
  11  10   7      188.83      176.60      5.31 o 
  -3  11   7        0.02       -0.74      0.74 o 
  -2  11   7       33.51       36.04      1.64 o 
  -1  11   7      135.97      144.99      3.30 o 
   0  11   7       64.30       63.73      2.48 o 
   1  11   7      345.93      359.03      7.56 o 
   2  11   7       93.20       91.81      3.60 o 
   3  11   7      360.22      361.55      7.51 o 
   4  11   7      328.71      346.17      7.32 o 
   5  11   7      768.52      794.33     12.21 o 
   6  11   7      235.12      222.51      5.79 o 
   7  11   7      436.85      448.30      8.64 o 
   8  11   7       51.69       50.05      2.76 o 
   9  11   7       21.19       15.59      1.66 o 
  10  11   7       11.05       16.19      2.89 o 
  -2  12   7       21.75       16.44      1.52 o 
  -1  12   7       48.18       44.85      1.88 o 
   0  12   7        0.63       -0.08      0.96 o 
   1  12   7        0.16        1.29      0.99 o 
   2  12   7       33.84       32.95      2.36 o 
   3  12   7       34.44       34.81      2.41 o 
   4  12   7       84.81       92.30      3.83 o 
   5  12   7      180.42      171.53      6.05 o 
   6  12   7        1.28        0.63      0.92 o 
   7  12   7      301.07     1616.72   1127.02 o 
   8  12   7        9.95        9.63      1.52 o 
   9  12   7      186.92      191.44      5.71 o 
   0  13   7       74.29       76.32      3.04 o 
   1  13   7      287.78      288.70      9.24 o 
   2  13   7       15.74       10.98      2.15 o 
   3  13   7        0.09       -0.29      1.17 o 
   4  13   7        0.37       -0.65      1.04 o 
   5  13   7      288.67      312.92      7.64 o 
   6  13   7        1.52        2.95      1.24 o 
   7  13   7      324.51      351.01      8.19 o 
   8  13   7        3.20        1.21      1.45 o 
  -5  -8   8       36.58       35.95      3.54 o 
  -4  -8   8       74.20       81.43      2.60 o 
  -3  -8   8        8.43        6.94      0.99 o 
  -2  -8   8       21.20       20.49      1.39 o 
  -1  -8   8      133.42      154.69      3.14 o 
   0  -8   8        0.04       -0.16      0.57 o 
   1  -8   8       48.66       43.24      1.88 o 
   2  -8   8       13.70       12.35      1.57 o 
  -6  -7   8        0.18        1.91      0.87 o 
  -5  -7   8      194.62      195.66      6.18 o 
  -4  -7   8        5.18        2.50      0.67 o 
  -3  -7   8      190.50      167.15      3.22 o 
  -2  -7   8       13.30        9.28      0.90 o 
  -1  -7   8      198.70      201.85      3.33 o 
   0  -7   8      116.33      122.23      2.36 o 
   1  -7   8      235.25      241.38      3.75 o 
   2  -7   8        3.07        4.70      0.75 o 
   3  -7   8       56.43       49.03      1.95 o 
   4  -7   8       35.39       22.34      2.92 o 
  -7  -6   8       53.92       49.23      2.13 o 
  -6  -6   8        6.82        5.68      0.96 o 
  -5  -6   8        5.66        6.88      0.81 o 
  -4  -6   8       21.98       19.54      1.13 o 
  -3  -6   8        0.32        0.46      0.55 o 
  -2  -6   8        9.07        7.96      0.70 o 
  -1  -6   8        4.78        5.94      0.64 o 
   0  -6   8       45.83       43.49      1.43 o 
   1  -6   8       26.50       29.88      1.44 o 
   2  -6   8       87.52       95.44      2.53 o 
   3  -6   8        0.41        0.23      0.61 o 
   4  -6   8        0.11        0.95      0.73 o 
   5  -6   8       18.12       11.18      1.59 o 
  -8  -5   8        9.87       12.52      1.40 o 
  -7  -5   8      121.97      138.32      4.35 o 
  -6  -5   8      185.63      211.08      4.12 o 
  -5  -5   8      189.35      187.88      5.03 o 
  -4  -5   8      159.10      172.81      3.03 o 
  -3  -5   8       43.54       41.82      1.48 o 
  -2  -5   8      335.06      363.19      4.04 o 
  -1  -5   8       90.34       86.37      1.76 o 
   0  -5   8      409.29      419.67      4.27 o 
   1  -5   8       76.86       54.05      2.52 o 
   2  -5   8        1.56        0.33      0.56 o 
   3  -5   8       67.93       64.46      2.02 o 
   4  -5   8      150.26      140.03      3.03 o 
   5  -5   8        4.16        5.41      1.26 o 
   6  -5   8      238.15      252.73      5.60 o 
   7  -5   8       69.03       75.16      5.05 o 
  -9  -4   8        0.16        0.77      1.15 o 
  -8  -4   8        5.16        7.90      1.03 o 
  -7  -4   8       29.72       30.94      2.24 o 
  -6  -4   8       14.34       11.79      1.11 o 
  -5  -4   8        0.69        0.15      0.48 o 
  -4  -4   8       12.53        9.57      0.79 o 
  -3  -4   8       12.63       11.82      0.89 o 
  -2  -4   8       20.60       19.93      1.24 o 
  -1  -4   8       89.36       77.99      1.47 o 
   0  -4   8      362.04      358.33      4.17 o 
   1  -4   8      167.23      153.19      2.59 o 
   2  -4   8      632.18      638.83      6.07 o 
   3  -4   8        2.59        2.06      0.62 o 
   4  -4   8      425.70      411.28      5.32 o 
   5  -4   8        2.88        2.24      0.57 o 
   6  -4   8      292.08      327.83      5.90 o 
   7  -4   8       18.72       21.89      1.61 o 
   8  -4   8      342.01      363.53      8.18 o 
  -9  -3   8       94.99       85.67      3.06 o 
  -8  -3   8       87.54       88.40      2.63 o 
  -7  -3   8      330.96      337.29      6.01 o 
  -6  -3   8      335.13      335.66      5.82 o 
  -5  -3   8      109.80      111.09      2.42 o 
  -4  -3   8      473.13      455.23      5.42 o 
  -3  -3   8      112.49      112.62      2.86 o 
  -2  -3   8      633.31      676.30      8.46 o 
  -1  -3   8      211.67      209.03      2.51 o 
   0  -3   8      602.19      605.11      6.21 o 
   1  -3   8       31.36       20.36      1.03 o 
   2  -3   8       48.30       45.91      1.35 o 
   3  -3   8      391.34      375.78      4.20 o 
   4  -3   8       51.53       61.24      1.56 o 
   5  -3   8        3.45        6.29      1.00 o 
   6  -3   8       76.38       70.89      2.56 o 
   7  -3   8        8.15       10.98      1.24 o 
   8  -3   8        1.61        4.57      1.04 o 
  -9  -2   8        0.02       -0.78      0.79 o 
  -8  -2   8        0.32       -0.69      0.75 o 
  -7  -2   8       34.66       36.62      1.90 o 
  -6  -2   8      128.81      127.24      4.66 o 
  -5  -2   8       54.92       46.11      1.48 o 
  -4  -2   8      757.71      721.70      7.13 o 
  -3  -2   8       25.66       25.73      0.94 o 
  -2  -2   8      401.84      357.17      3.66 o 
  -1  -2   8        2.91        1.34      0.44 o 
   0  -2   8        1.74        2.35      0.64 o 
   1  -2   8       35.34       35.21      1.07 o 
   2  -2   8      600.64      569.75      5.06 o 
   3  -2   8        0.28        0.45      0.36 o 
   4  -2   8      249.78      294.31      2.94 o 
   5  -2   8      459.43      444.10      6.38 o 
   6  -2   8      308.02      354.95      4.60 o 
   7  -2   8      469.42      534.23      7.64 o 
   8  -2   8      192.30      192.17      4.42 o 
   9  -2   8       73.05       82.14      2.99 o 
  -9  -1   8       32.48       23.19      1.66 o 
  -8  -1   8      227.72      216.47      4.63 o 
  -7  -1   8       51.92       44.48      2.20 o 
  -6  -1   8      707.92      675.23      8.51 o 
  -5  -1   8        0.00        0.49      0.42 o 
  -4  -1   8       16.89       13.46      0.60 o 
  -3  -1   8        2.12        6.05      0.40 o 
  -2  -1   8      195.89      192.35      2.28 o 
  -1  -1   8      114.38      122.01      1.59 o 
   0  -1   8      803.35      806.47      5.65 o 
   1  -1   8      243.04      226.11      2.45 o 
   2  -1   8      195.95      179.42      2.41 o 
   3  -1   8        9.11        4.07      0.45 o 
   4  -1   8      468.75      469.89      4.37 o 
   5  -1   8       23.23       30.87      0.94 o 
   6  -1   8        2.26        4.21      0.57 o 
   7  -1   8      221.03      220.48      5.86 o 
   8  -1   8      141.00      152.15      6.52 o 
   9  -1   8       64.49       57.95      3.84 o 
  10  -1   8        0.11        0.93      1.33 o 
  -9   0   8       16.66       11.48      1.24 o 
  -8   0   8        6.27        4.92      1.27 o 
  -7   0   8        7.69        6.10      0.93 o 
  -6   0   8        0.40       -0.25      0.70 o 
  -5   0   8      187.41      190.76      3.92 o 
  -4   0   8      996.26      933.72      8.19 o 
  -3   0   8      125.62      121.52      1.27 o 
  -2   0   8      371.66      365.23      4.09 o 
  -1   0   8      663.89      610.38      4.07 o 
   0   0   8      249.93      218.43      2.26 o 
   1   0   8      625.15      613.04      4.60 o 
   2   0   8       40.87       29.08      1.39 o 
   3   0   8      562.55      508.42      4.55 o 
   4   0   8       55.15       55.23      1.13 o 
   5   0   8     1018.43     1034.71     10.28 o 
   6   0   8        3.79        3.13      0.55 o 
   7   0   8      495.71      494.12      6.92 o 
   8   0   8        4.55        3.87      1.10 o 
   9   0   8      178.04      175.87      4.15 o 
  10   0   8       17.19       12.11      1.30 o 
  -9   1   8        1.73        1.39      0.83 o 
  -8   1   8      571.63      561.65      8.38 o 
  -7   1   8      151.68      148.61      3.84 o 
  -6   1   8     1246.16     1192.60     12.20 o 
  -5   1   8      160.26      140.21      2.35 o 
  -4   1   8       74.03       71.27      1.52 o 
  -3   1   8      105.57      110.39      1.92 o 
  -2   1   8       33.70       38.45      1.44 o 
  -1   1   8      786.29      789.47      4.90 o 
   0   1   8      112.30       96.19      1.36 o 
   1   1   8      153.58      130.18      1.69 o 
   2   1   8       39.45       42.05      1.16 o 
   3   1   8       72.16       50.96      1.38 o 
   4   1   8      249.05      260.11      2.95 o 
   5   1   8      437.96      402.10      5.48 o 
   6   1   8       10.71        9.25      0.55 o 
   7   1   8      626.64      640.51      7.99 o 
   8   1   8       76.12       60.90      2.27 o 
   9   1   8      672.09      610.56      8.27 o 
  10   1   8        1.55       -0.12      0.78 o 
  -9   2   8        0.15        1.18      1.72 o 
  -8   2   8       15.07       15.86      1.35 o 
  -7   2   8      118.01      119.35      3.73 o 
  -6   2   8       44.69       54.18      1.98 o 
  -5   2   8      136.56      136.31      2.30 o 
  -4   2   8       11.61       11.57      0.65 o 
  -3   2   8       59.51       40.16      1.11 o 
  -2   2   8      134.83      140.85      2.39 o 
  -1   2   8      682.87      689.38      5.12 o 
   0   2   8      767.35      762.50      7.02 o 
   1   2   8     1869.96     1845.92      9.88 o 
   2   2   8      562.96      577.35      4.33 o 
   3   2   8      778.99      669.91      6.13 o 
   4   2   8       38.40       32.19      1.11 o 
   5   2   8     1470.81     1459.67     10.01 o 
   6   2   8       26.39       28.17      1.07 o 
   7   2   8      101.25       80.68      1.78 o 
   8   2   8       25.09       19.60      1.34 o 
   9   2   8       45.57       43.01      1.97 o 
  10   2   8        3.15        1.93      1.08 o 
  11   2   8        4.41        6.25      1.43 o 
  -9   3   8        5.14        5.13      1.86 o 
  -8   3   8       91.33       96.87      2.89 o 
  -7   3   8      248.55      247.11      4.51 o 
  -6   3   8       73.16       68.54      2.29 o 
  -5   3   8       78.60       67.19      1.83 o 
  -4   3   8       36.05       45.93      1.04 o 
  -3   3   8       13.42        9.54      0.49 o 
  -2   3   8     1141.82     1116.55     12.23 o 
  -1   3   8      202.43      205.12      2.03 o 
   0   3   8       61.35       85.82      0.97 o 
   1   3   8      201.96      228.71      2.04 o 
   2   3   8      177.22      148.89      1.61 o 
   3   3   8      779.99      867.72     12.82 o 
   4   3   8       21.65       23.89      1.10 o 
   5   3   8      141.53      138.40      2.68 o 
   6   3   8      179.65      156.61      2.20 o 
   7   3   8        5.14        3.57      0.52 o 
   8   3   8      162.71      161.33      3.96 o 
   9   3   8      422.80      424.90      6.42 o 
  10   3   8       53.13       57.13      2.29 o 
  11   3   8       59.07       57.75      2.40 o 
  -8   4   8      178.44      186.07      5.06 o 
  -7   4   8      201.37      198.80      4.76 o 
  -6   4   8       28.23       29.28      1.43 o 
  -5   4   8      425.74      444.36      5.13 o 
  -4   4   8       16.28        9.83      0.72 o 
  -3   4   8       23.35       30.01      0.90 o 
  -2   4   8      117.62       95.56      2.34 o 
  -1   4   8      785.80      819.68      6.05 o 
   0   4   8       14.56       10.32      0.38 o 
   1   4   8      448.17      423.98      2.99 o 
   2   4   8       53.00       44.70      0.89 o 
   3   4   8      153.24      167.55      1.93 o 
   4   4   8       24.68       46.52      1.13 o 
   5   4   8      627.32      593.36      5.80 o 
   6   4   8      961.66      963.47      9.52 o 
   7   4   8      382.50      383.96      6.02 o 
   8   4   8       20.23       17.63      0.83 o 
   9   4   8       37.82       40.82      1.61 o 
  10   4   8       69.70       85.70      2.41 o 
  11   4   8       12.43        9.36      1.00 o 
  -8   5   8        3.62        2.75      1.50 o 
  -7   5   8       34.71       33.90      2.07 o 
  -6   5   8      177.18      165.22      4.36 o 
  -5   5   8        2.73        3.90      0.58 o 
  -4   5   8       12.40        9.82      0.59 o 
  -3   5   8        0.59        0.24      0.31 o 
  -2   5   8      704.03      680.49      5.32 o 
  -1   5   8      444.11      444.44      3.26 o 
   0   5   8      432.19      406.79      4.76 o 
   1   5   8      159.33      168.99      1.55 o 
   2   5   8      579.69      586.89      3.95 o 
   3   5   8      680.42      610.27      4.53 o 
   4   5   8      164.61      170.72      2.14 o 
   5   5   8       57.59       67.54      1.61 o 
   6   5   8      131.83      112.66      1.96 o 
   7   5   8       90.81       89.93      1.98 o 
   8   5   8      364.82      341.50      3.88 o 
   9   5   8        0.86        1.57      0.80 o 
  10   5   8      479.33      511.60      6.88 o 
  11   5   8        5.70        3.35      0.76 o 
  12   5   8      166.72      192.94      6.37 o 
  -7   6   8      491.61      508.26      9.09 o 
  -6   6   8       29.35       24.70      4.58 o 
  -5   6   8      586.25      564.72      8.61 o 
  -4   6   8       44.39       44.09      1.42 o 
  -3   6   8      958.52     1001.90      7.76 o 
  -2   6   8        3.56        3.15      0.51 o 
  -1   6   8      856.00      843.91      8.55 o 
   0   6   8     2569.93     2501.59     15.49 o 
   1   6   8      563.45      581.86      4.96 o 
   2   6   8       34.02       17.78      0.66 o 
   3   6   8        0.28        1.13      0.28 o 
   4   6   8      153.22      142.46      1.86 o 
   5   6   8       20.07       27.83      0.77 o 
   6   6   8      393.27      358.98      3.47 o 
   7   6   8       34.55       33.15      1.20 o 
   8   6   8       89.37       88.90      1.67 o 
   9   6   8       22.38       28.70      1.54 o 
  10   6   8        3.26        9.58      0.92 o 
  11   6   8        1.52        0.09      0.63 o 
  12   6   8        0.01        0.62      1.02 o 
  -7   7   8       35.28       29.29      3.01 o 
  -6   7   8       19.40       20.48      1.45 o 
  -5   7   8       40.20       38.95      1.75 o 
  -4   7   8        8.68        8.11      1.00 o 
  -3   7   8      257.44      245.27      3.45 o 
  -2   7   8        2.68        2.15      0.42 o 
  -1   7   8        0.19        0.38      0.31 o 
   0   7   8      216.99      230.32      2.61 o 
   1   7   8        8.04        6.20      0.59 o 
   2   7   8      574.43      534.93      5.47 o 
   3   7   8       17.42       15.97      0.49 o 
   4   7   8      238.90      200.92      2.08 o 
   5   7   8       18.13       21.35      0.81 o 
   6   7   8      942.45      920.12      7.70 o 
   7   7   8      198.03      182.20      2.44 o 
   8   7   8      383.59      350.78      3.68 o 
   9   7   8        3.77        4.14      0.51 o 
  10   7   8      155.71      158.65      3.79 o 
  11   7   8      135.13      126.12      3.22 o 
  12   7   8      121.26      129.34      4.53 o 
  -6   8   8      352.58      386.38      6.29 o 
  -5   8   8      268.58      264.74      4.20 o 
  -4   8   8        5.62        7.43      0.89 o 
  -3   8   8      232.18      230.35      4.33 o 
  -2   8   8      112.25      115.33      2.82 o 
  -1   8   8      330.85      323.75      5.42 o 
   0   8   8      962.55      937.53     10.14 o 
   1   8   8      121.78      116.76      2.87 o 
   2   8   8      413.74      392.69      3.88 o 
   3   8   8       54.23       53.88      1.13 o 
   4   8   8      466.92      457.50      3.54 o 
   5   8   8      112.27      119.55      2.43 o 
   6   8   8      110.03      106.58      2.16 o 
   7   8   8      339.48      322.10      3.77 o 
   8   8   8      570.21      597.67      5.77 o 
   9   8   8        0.90        3.18      0.55 o 
  10   8   8      102.10      107.11      2.71 o 
  11   8   8        0.37        1.85      0.87 o 
  -5   9   8       66.86       69.11      3.08 o 
  -4   9   8       90.03       93.57      2.85 o 
  -3   9   8       46.47       48.16      1.51 o 
  -2   9   8       19.66       17.69      1.11 o 
  -1   9   8        6.71        7.02      0.81 o 
   0   9   8       23.51       22.69      1.40 o 
   1   9   8        1.55        1.41      0.73 o 
   2   9   8       60.98       62.34      2.21 o 
   3   9   8       18.43       13.51      1.32 o 
   4   9   8      302.12      285.65      6.02 o 
   5   9   8       65.90       60.54      1.40 o 
   6   9   8      522.29      539.04      7.38 o 
   7   9   8       92.86       96.21      1.93 o 
   8   9   8      272.45      285.43      3.92 o 
   9   9   8        4.41        3.26      0.60 o 
  10   9   8       38.94       25.71      1.66 o 
  11   9   8      116.65      122.57      3.68 o 
  -4  10   8      116.60      125.79      3.46 o 
  -3  10   8        0.78        1.89      0.62 o 
  -2  10   8      143.40      147.20      3.17 o 
  -1  10   8       16.77       15.93      1.15 o 
   0  10   8      177.34      174.65      3.97 o 
   1  10   8      154.48      162.91      3.80 o 
   2  10   8       78.67       75.14      3.13 o 
   3  10   8        0.20        0.73      0.88 o 
   4  10   8      131.70      117.61      3.91 o 
   5  10   8       11.30       12.15      1.82 o 
   6  10   8        0.47        2.74      0.96 o 
   7  10   8        7.24        3.40      0.97 o 
   8  10   8      103.27      113.21      2.63 o 
   9  10   8      153.05      149.18      3.16 o 
  10  10   8       70.79       91.90      3.04 o 
  11  10   8       80.95       97.79      5.16 o 
  -3  11   8       62.54       58.64      2.71 o 
  -2  11   8      143.20      146.88      3.32 o 
  -1  11   8       16.61       14.68      1.15 o 
   0  11   8       68.46       76.20      2.74 o 
   1  11   8       55.73       51.64      2.27 o 
   2  11   8      305.32      315.37      7.02 o 
   3  11   8        1.39        1.39      1.04 o 
   4  11   8      493.43      495.10      9.11 o 
   5  11   8      300.68      297.31      6.79 o 
   6  11   8      148.94      151.37      5.13 o 
   7  11   8      306.89      290.88      6.77 o 
   8  11   8      115.25      135.76      7.27 o 
   9  11   8        3.60        5.28      2.23 o 
  -1  12   8        1.08        0.85      0.74 o 
   0  12   8       26.08       30.36      1.91 o 
   1  12   8        2.62        1.76      0.85 o 
   2  12   8      206.42      216.90      7.94 o 
   3  12   8       58.22       51.26      3.74 o 
   4  12   8      464.36      470.34      9.61 o 
   5  12   8        0.95        1.89      1.04 o 
   6  12   8       35.34       34.50      2.49 o 
   7  12   8      307.04      297.56      7.19 o 
   8  12   8       18.82       18.26      1.95 o 
   9  12   8       77.57       68.26      4.57 o 
   0  13   8      157.02      165.07      5.19 o 
   1  13   8       50.77       58.08      2.68 o 
   2  13   8       90.98       96.31      6.26 o 
   3  13   8       19.59       22.84      2.15 o 
   4  13   8       74.98       75.92      4.02 o 
   5  13   8      317.97      319.35      7.74 o 
   6  13   8       34.61       36.92      2.71 o 
   7  13   8      188.72      188.23      8.09 o 
   8  13   8        0.97        2.93      1.70 o 
  -2  -8   9       37.80       29.48      1.83 o 
  -1  -8   9      107.85       92.53      3.15 o 
  -5  -7   9      182.73      194.48      8.22 o 
  -4  -7   9        1.24        0.53      0.65 o 
  -3  -7   9      226.39      253.09      4.79 o 
  -2  -7   9      172.22      179.02      3.10 o 
  -1  -7   9      314.86      325.74      4.68 o 
   0  -7   9        3.46        2.72      0.96 o 
   1  -7   9      260.76      249.97      3.96 o 
   2  -7   9        5.43        3.90      0.82 o 
   3  -7   9        7.84        7.82      1.31 o 
  -6  -6   9        0.65        2.09      2.97 o 
  -5  -6   9       98.59      117.77      3.23 o 
  -4  -6   9       12.79       14.33      1.18 o 
  -3  -6   9        2.89        2.79      0.67 o 
  -2  -6   9        8.83        8.73      0.77 o 
  -1  -6   9       11.48       11.08      0.91 o 
   0  -6   9        0.92       -0.48      0.51 o 
   1  -6   9       89.25       83.34      2.39 o 
   2  -6   9       17.46       11.78      1.04 o 
   3  -6   9        3.85        2.94      0.79 o 
   4  -6   9       69.56       66.70      2.72 o 
  -7  -5   9       85.11       75.33      4.05 o 
  -6  -5   9       34.80       30.86      1.69 o 
  -5  -5   9      336.53      360.49      5.63 o 
  -4  -5   9      101.81      105.95      2.46 o 
  -3  -5   9      135.97      141.47      2.84 o 
  -2  -5   9      299.09      298.66      3.75 o 
  -1  -5   9       52.82       49.09      1.38 o 
   0  -5   9      201.69      197.92      2.87 o 
   1  -5   9      441.92      449.89      5.20 o 
   2  -5   9      208.40      220.81      4.18 o 
   3  -5   9      172.16      181.97      3.89 o 
   4  -5   9      163.00      182.51      3.64 o 
   5  -5   9        1.00        2.17      0.91 o 
   6  -5   9       40.57       37.11      3.67 o 
  -8  -4   9        4.65        2.12      1.47 o 
  -7  -4   9      274.80      284.42      5.01 o 
  -6  -4   9        0.91        0.93      0.70 o 
  -5  -4   9        0.01        0.70      0.74 o 
  -4  -4   9       10.00        8.32      0.78 o 
  -3  -4   9        5.94        6.62      0.74 o 
  -2  -4   9        0.41        0.99      0.45 o 
  -1  -4   9      199.13      181.84      2.56 o 
   0  -4   9        5.55        7.14      0.95 o 
   1  -4   9      222.67      211.85      3.24 o 
   2  -4   9      625.48      617.52      6.15 o 
   3  -4   9       98.86      106.54      3.86 o 
   4  -4   9      238.12      257.85      4.96 o 
   5  -4   9        0.18        0.73      0.92 o 
   6  -4   9      589.02      629.91     11.48 o 
   7  -4   9       52.58       51.28      3.04 o 
  -8  -3   9       91.67       93.51      3.23 o 
  -7  -3   9      193.86      198.57      4.66 o 
  -6  -3   9       13.63       14.04      1.32 o 
  -5  -3   9      574.96      577.24      8.13 o 
  -4  -3   9       60.27       64.01      2.42 o 
  -3  -3   9      494.43      462.70      7.80 o 
  -2  -3   9       67.17       66.04      1.64 o 
  -1  -3   9       10.89       12.38      0.70 o 
   0  -3   9      255.71      232.59      3.59 o 
   1  -3   9       28.72       26.28      1.21 o 
   2  -3   9      171.58      173.77      2.80 o 
   3  -3   9      108.31       97.82      2.08 o 
   4  -3   9      332.64      317.31      4.83 o 
   5  -3   9       10.39       13.03      0.97 o 
   6  -3   9       94.43       78.62      2.79 o 
   7  -3   9       13.79       18.13      1.93 o 
   8  -3   9        2.10        4.88      1.89 o 
  -8  -2   9       42.92       54.37      2.45 o 
  -7  -2   9       34.32       25.10      1.89 o 
  -6  -2   9        2.80        3.91      0.91 o 
  -5  -2   9        8.98       11.97      1.16 o 
  -4  -2   9      340.14      340.88      4.95 o 
  -3  -2   9      223.03      228.63      4.34 o 
  -2  -2   9        6.18        4.40      0.55 o 
  -1  -2   9        0.14        1.36      0.34 o 
   0  -2   9      282.41      281.41      3.84 o 
   1  -2   9       35.33       34.97      1.32 o 
   2  -2   9      292.00      323.82      3.67 o 
   3  -2   9      338.54      348.43      3.98 o 
   4  -2   9       86.20       89.91      1.92 o 
   5  -2   9      127.16      149.72      4.05 o 
   6  -2   9      417.57      383.12      6.26 o 
   7  -2   9       46.92       40.26      2.05 o 
   8  -2   9      321.53      323.88      6.09 o 
   9  -2   9       42.70       34.00      3.42 o 
  -8  -1   9      123.57      113.37      3.44 o 
  -7  -1   9        8.18        4.21      0.87 o 
  -6  -1   9      140.72      150.72      3.70 o 
  -5  -1   9      246.91      249.30      5.97 o 
  -4  -1   9      107.07      115.64      2.42 o 
  -3  -1   9      214.98      199.73      3.71 o 
  -2  -1   9      968.54      960.62      9.37 o 
  -1  -1   9        1.68        1.30      0.29 o 
   0  -1   9      602.06      568.52      4.55 o 
   1  -1   9       14.37       13.96      0.73 o 
   2  -1   9      141.73      126.35      2.46 o 
   3  -1   9       20.64       30.28      1.03 o 
   4  -1   9      365.94      318.07      3.56 o 
   5  -1   9        2.16        1.81      0.38 o 
   6  -1   9        0.41        1.12      0.52 o 
   7  -1   9       60.39       64.97      2.54 o 
   8  -1   9        7.05        6.70      1.06 o 
   9  -1   9        5.85        2.15      1.04 o 
  -8   0   9        7.85        2.52      1.24 o 
  -7   0   9       29.80       24.46      2.33 o 
  -6   0   9        9.74        5.59      0.91 o 
  -5   0   9       16.29       10.35      1.03 o 
  -4   0   9      489.96      501.54      5.53 o 
  -3   0   9      330.59      315.19      4.18 o 
  -2   0   9      620.93      624.86      7.50 o 
  -1   0   9      283.36      289.56      2.93 o 
   0   0   9      757.29      740.42      5.36 o 
   1   0   9      734.17      665.17      6.14 o 
   2   0   9      922.20      940.23      9.09 o 
   3   0   9      293.00      324.50      3.57 o 
   4   0   9       79.37       78.83      1.62 o 
   5   0   9      278.35      301.04      3.43 o 
   6   0   9        0.18        0.14      0.33 o 
   7   0   9      169.88      174.44      3.94 o 
   8   0   9       93.39      108.05      3.21 o 
   9   0   9      175.93      203.13      5.54 o 
  10   0   9       60.92       53.89      4.08 o 
  -8   1   9      412.55      394.58     10.25 o 
  -7   1   9        7.33        3.78      0.93 o 
  -6   1   9      304.00      311.94      5.29 o 
  -5   1   9        9.57        5.32      0.80 o 
  -4   1   9      242.43      249.56      3.20 o 
  -3   1   9       30.10       34.17      1.13 o 
  -2   1   9      566.92      551.65      5.12 o 
  -1   1   9       61.10       52.09      1.10 o 
   0   1   9      134.69      153.43      1.86 o 
   1   1   9       93.94       92.94      1.49 o 
   2   1   9        8.62        6.71      0.54 o 
   3   1   9      125.26      119.11      1.98 o 
   4   1   9        0.03        1.19      0.46 o 
   5   1   9      570.76      544.94      5.75 o 
   6   1   9      177.87      181.91      2.94 o 
   7   1   9      124.06      121.09      3.17 o 
   8   1   9        1.90        3.50      0.85 o 
   9   1   9      225.81      242.08      4.97 o 
  10   1   9       90.57      103.11      3.30 o 
  -8   2   9      159.25      166.27      5.56 o 
  -7   2   9        2.30        3.24      1.10 o 
  -6   2   9       64.38       67.78      2.31 o 
  -5   2   9        0.20       -0.20      0.62 o 
  -4   2   9      210.15      217.63      3.43 o 
  -3   2   9      724.75      717.96      8.40 o 
  -2   2   9       10.86       11.68      0.73 o 
  -1   2   9     1483.27     1365.62      8.53 o 
   0   2   9      180.85      186.17      2.18 o 
   1   2   9      323.49      293.39      3.55 o 
   2   2   9      241.66      254.63      3.07 o 
   3   2   9      286.59      274.36      3.56 o 
   4   2   9      163.16      159.51      2.66 o 
   5   2   9        0.24        1.13      0.61 o 
   6   2   9      290.61      273.08      5.39 o 
   7   2   9      128.43      145.37      2.56 o 
   8   2   9       47.47       49.61      2.09 o 
   9   2   9       15.07       20.83      2.24 o 
  10   2   9        7.07        9.42      1.97 o 
  11   2   9      126.44      131.61      6.03 o 
  -8   3   9      152.74      169.42      5.04 o 
  -7   3   9      117.49      118.13      3.12 o 
  -6   3   9      471.34      470.88      6.53 o 
  -5   3   9      179.64      191.43      3.82 o 
  -4   3   9      179.45      179.10      3.77 o 
  -3   3   9      543.12      539.64      6.48 o 
  -2   3   9        4.52        3.41      0.43 o 
  -1   3   9      579.30      536.46      4.00 o 
   0   3   9      230.06      212.27      2.08 o 
   1   3   9      415.32      359.31      3.10 o 
   2   3   9        1.58        2.50      0.39 o 
   3   3   9      134.40      138.58      2.71 o 
   4   3   9      277.65      248.51      3.40 o 
   5   3   9      257.24      247.68      3.46 o 
   6   3   9        4.42        5.69      0.62 o 
   7   3   9      266.97      255.23      3.58 o 
   8   3   9       71.59       67.25      2.38 o 
   9   3   9        7.85        8.80      1.03 o 
  10   3   9        7.92        9.47      1.14 o 
  11   3   9      224.64      213.93      4.83 o 
  -8   4   9       15.49       19.72      1.83 o 
  -7   4   9      110.02      126.43      4.52 o 
  -6   4   9      122.51      127.55      4.00 o 
  -5   4   9       55.95       60.30      1.77 o 
  -4   4   9      311.80      310.84      4.08 o 
  -3   4   9      413.21      425.33      5.09 o 
  -2   4   9       97.59       93.75      1.57 o 
  -1   4   9      440.46      412.73      3.81 o 
   0   4   9      916.66      834.26      7.02 o 
   1   4   9      428.12      421.57      2.93 o 
   2   4   9       35.00       38.50      1.23 o 
   3   4   9       74.28       64.88      1.34 o 
   4   4   9       50.78       46.35      1.37 o 
   5   4   9     1102.86     1036.66     10.79 o 
   6   4   9      105.59      119.44      2.34 o 
   7   4   9        9.74        7.56      0.70 o 
   8   4   9       74.48       67.22      2.33 o 
   9   4   9      175.47      169.27      5.12 o 
  10   4   9        0.05       -0.65      0.81 o 
  11   4   9        3.21        5.12      1.13 o 
  -7   5   9      124.32      141.26      4.36 o 
  -6   5   9        1.67        0.77      0.76 o 
  -5   5   9       93.27       86.63      2.61 o 
  -4   5   9       94.13       87.19      2.17 o 
  -3   5   9        0.34        0.15      0.31 o 
  -2   5   9       29.50       27.46      0.83 o 
  -1   5   9      310.23      317.60      3.12 o 
   0   5   9       37.64       35.90      0.75 o 
   1   5   9      438.69      432.76      3.29 o 
   2   5   9      118.95       99.73      1.80 o 
   3   5   9      694.83      738.05      5.82 o 
   4   5   9       37.32       36.09      1.04 o 
   5   5   9     1149.14     1118.50      9.44 o 
   6   5   9      147.30      152.48      2.70 o 
   7   5   9      926.93      934.03     12.26 o 
   8   5   9      453.91      476.26     10.57 o 
   9   5   9       45.91       39.42      1.62 o 
  10   5   9       39.21       39.41      1.70 o 
  11   5   9        0.13       -0.12      0.73 o 
  -7   6   9      389.82      396.86     11.27 o 
  -6   6   9        1.79        3.04      1.03 o 
  -5   6   9      928.00      970.97     12.82 o 
  -4   6   9      406.18      387.27      8.63 o 
  -3   6   9      266.77      279.03      6.80 o 
  -2   6   9        0.15        0.33      0.43 o 
  -1   6   9      258.29      271.57      3.76 o 
   0   6   9       97.15       80.91      1.44 o 
   1   6   9       37.88       44.12      1.17 o 
   2   6   9       95.84       93.65      1.36 o 
   3   6   9      218.29      181.92      2.11 o 
   4   6   9      218.20      189.39      2.26 o 
   5   6   9       52.15       44.05      1.26 o 
   6   6   9      104.49      102.25      1.96 o 
   7   6   9      133.39      125.32      2.24 o 
   8   6   9      213.50      198.22      3.25 o 
   9   6   9        9.41        5.64      0.76 o 
  10   6   9      191.63      176.19      3.51 o 
  11   6   9       38.94       37.41      1.74 o 
  -6   7   9       19.78       20.58      1.93 o 
  -5   7   9      220.54      207.25      5.47 o 
  -4   7   9      113.21      101.35      3.66 o 
  -3   7   9      159.24      172.05      3.56 o 
  -2   7   9        1.50        0.20      0.44 o 
  -1   7   9       42.88       37.81      1.42 o 
   0   7   9       17.99       23.75      0.89 o 
   1   7   9      105.25      119.45      2.16 o 
   2   7   9      271.63      280.22      7.73 o 
   3   7   9        6.83       11.08      0.67 o 
   4   7   9      363.34      363.80      4.47 o 
   5   7   9      256.34      253.87      3.24 o 
   6   7   9      486.99      455.72      5.16 o 
   7   7   9      354.58      366.29      3.75 o 
   8   7   9      368.72      393.07      4.01 o 
   9   7   9      182.67      201.38      3.42 o 
  10   7   9      212.79      232.22      4.06 o 
  11   7   9        0.14        0.91      0.66 o 
  -5   8   9      203.93      206.48      4.42 o 
  -4   8   9      143.91      136.86      4.35 o 
  -3   8   9      274.47      294.40      5.08 o 
  -2   8   9       50.18       49.77      1.98 o 
  -1   8   9      108.79      120.83      2.65 o 
   0   8   9       94.43      108.20      2.84 o 
   1   8   9      254.11      259.28      4.07 o 
   2   8   9        1.30        3.42      0.43 o 
   3   8   9      219.30      205.88      3.97 o 
   4   8   9      533.69      461.20      4.68 o 
   5   8   9       35.57       28.47      1.08 o 
   6   8   9      145.26      138.58      2.10 o 
   7   8   9        8.67        4.15      0.50 o 
   8   8   9       13.54       13.25      0.77 o 
   9   8   9       26.23       18.85      0.90 o 
  10   8   9       14.40       20.29      1.44 o 
  11   8   9      255.55      290.33      4.75 o 
  -5   9   9        1.22        0.48      1.00 o 
  -4   9   9       78.64       78.77      3.37 o 
  -3   9   9       42.15       37.98      1.86 o 
  -2   9   9       26.66       24.91      1.63 o 
  -1   9   9        3.17        6.34      0.83 o 
   0   9   9      177.38      179.50      8.42 o 
   1   9   9       90.70      103.10      2.90 o 
   2   9   9      362.64      372.18      5.83 o 
   3   9   9        0.04       -0.55      0.68 o 
   4   9   9      110.31      120.65      4.35 o 
   5   9   9      191.51      183.34      3.95 o 
   6   9   9      349.98      346.21      4.10 o 
   7   9   9       38.16       33.94      1.19 o 
   8   9   9      179.96      155.54      2.44 o 
   9   9   9       94.31      112.27      2.12 o 
  10   9   9      223.34      235.00      4.96 o 
  11   9   9        0.04        0.21      1.23 o 
  -4  10   9      191.44      184.49      5.32 o 
  -3  10   9       33.84       35.27      3.30 o 
  -2  10   9      361.47      389.48     11.98 o 
  -1  10   9        5.01        7.98      0.86 o 
   0  10   9       61.11       62.92      2.96 o 
   1  10   9       23.00       21.86      2.16 o 
   2  10   9       61.40       60.49      2.32 o 
   3  10   9      280.91      283.46      5.19 o 
   4  10   9        0.65        0.14      0.71 o 
   5  10   9       61.42       59.56      2.86 o 
   6  10   9        0.34        0.08      0.89 o 
   7  10   9       42.16       46.55      2.83 o 
   8  10   9      100.02      101.41      3.12 o 
   9  10   9        0.07        1.00      0.81 o 
  10  10   9       65.69       58.24      3.25 o 
  -2  11   9      207.55      214.55      5.05 o 
  -1  11   9        5.58        7.56      0.92 o 
   0  11   9      304.69      301.61      7.08 o 
   1  11   9        5.14        6.13      1.41 o 
   2  11   9      361.22      361.70      6.24 o 
   3  11   9       71.57       77.59      2.74 o 
   4  11   9       30.78       32.71      2.30 o 
   5  11   9       36.16       35.97      2.38 o 
   6  11   9       81.22       89.48      3.66 o 
   7  11   9      114.46      121.22      4.30 o 
   8  11   9       81.02       69.57      3.25 o 
   9  11   9        3.69        1.91      0.92 o 
  -1  12   9      112.36      114.49      3.34 o 
   0  12   9       11.30        9.88      1.04 o 
   1  12   9       20.28       17.68      1.52 o 
   2  12   9      220.50      223.51      5.00 o 
   3  12   9        6.06        6.38      1.02 o 
   4  12   9        1.93        2.26      1.21 o 
   5  12   9        0.79       -0.80      2.95 o 
   6  12   9      175.13      179.26      5.47 o 
   7  12   9       52.36       55.36      3.04 o 
   8  12   9       58.17       65.64      3.35 o 
   9  12   9      117.99      136.76      6.47 o 
   1  13   9      150.87      147.37      7.33 o 
   2  13   9       23.83       25.51      1.89 o 
   3  13   9       74.42       76.37      3.75 o 
   4  13   9       81.50       76.54      6.01 o 
   5  13   9       56.00       62.23      4.30 o 
   6  13   9       53.36       55.36      3.23 o 
   7  13   9       69.68       72.83      5.06 o 
  -2  -7  10        4.13        4.59      0.95 o 
  -1  -7  10      146.76      150.30      3.99 o 
   0  -7  10       16.37       19.81      1.59 o 
  -4  -6  10       38.61       49.61      4.25 o 
  -3  -6  10        3.92        3.01      0.81 o 
  -2  -6  10       24.50       18.44      1.50 o 
  -1  -6  10       12.14       15.92      1.03 o 
   0  -6  10        8.47        9.99      0.92 o 
   1  -6  10       44.05       37.98      1.88 o 
   2  -6  10      110.81      111.04      2.97 o 
   3  -6  10       12.43        9.77      1.52 o 
  -5  -5  10      433.94      435.93      6.52 o 
  -4  -5  10       20.25       20.65      1.21 o 
  -3  -5  10       45.99       43.95      1.53 o 
  -2  -5  10       31.36       32.00      1.27 o 
  -1  -5  10       82.73       92.51      2.10 o 
   0  -5  10       63.10       68.94      1.80 o 
   1  -5  10      584.83      589.54      6.46 o 
   2  -5  10      209.67      211.88      3.55 o 
   3  -5  10       85.97       81.52      3.38 o 
   4  -5  10       59.43       51.96      2.41 o 
   5  -5  10      149.49      159.95      7.50 o 
  -6  -4  10       22.75       24.75      1.55 o 
  -5  -4  10       13.37       12.92      1.21 o 
  -4  -4  10       41.99       41.79      1.59 o 
  -3  -4  10        2.17        0.68      0.47 o 
  -2  -4  10        8.98       10.81      0.76 o 
  -1  -4  10       35.04       37.64      1.31 o 
   0  -4  10       12.59       10.79      0.72 o 
   1  -4  10      265.37      277.65      3.93 o 
   2  -4  10        0.62        1.02      0.56 o 
   3  -4  10        3.74        1.65      0.55 o 
   4  -4  10        8.07        6.31      1.49 o 
   5  -4  10      123.62      146.27      3.98 o 
   6  -4  10       64.60       61.92      4.79 o 
  -7  -3  10       17.47       15.36      1.82 o 
  -6  -3  10        4.34        3.71      0.98 o 
  -5  -3  10      700.33      711.36      9.60 o 
  -4  -3  10       73.49       69.08      2.12 o 
  -3  -3  10        7.71       13.61      1.03 o 
  -2  -3  10       64.07       67.76      1.74 o 
  -1  -3  10       29.80       31.23      1.35 o 
   0  -3  10      100.40      104.33      2.44 o 
   1  -3  10      137.04      127.59      2.75 o 
   2  -3  10      271.62      255.23      4.94 o 
   3  -3  10       17.68       12.63      0.88 o 
   4  -3  10      205.54      206.58      3.27 o 
   5  -3  10       14.35       13.99      1.33 o 
   6  -3  10      108.27      132.25      3.78 o 
   7  -3  10       27.68       20.11      2.07 o 
  -7  -2  10       10.47        9.12      1.21 o 
  -6  -2  10       36.02       30.23      1.85 o 
  -5  -2  10        1.75       -0.66      0.76 o 
  -4  -2  10       58.05       47.53      1.71 o 
  -3  -2  10      164.23      180.09      3.34 o 
  -2  -2  10       65.72       59.36      1.53 o 
  -1  -2  10       81.70       71.21      2.79 o 
   0  -2  10      231.82      244.50      4.66 o 
   1  -2  10       84.93       80.19      2.07 o 
   2  -2  10      156.65      150.43      3.28 o 
   3  -2  10       49.68       48.59      1.81 o 
   4  -2  10       12.25        5.86      0.65 o 
   5  -2  10       59.55       75.56      2.18 o 
   6  -2  10      535.46      583.72      8.33 o 
   7  -2  10       40.34       43.84      2.24 o 
   8  -2  10      225.15      242.48      9.17 o 
  -8  -1  10      110.89      132.28      4.69 o 
  -7  -1  10       45.45       33.92      1.97 o 
  -6  -1  10       64.62       56.90      2.37 o 
  -5  -1  10      101.93       99.18      3.03 o 
  -4  -1  10      837.18      803.08      8.05 o 
  -3  -1  10       64.89       73.45      2.02 o 
  -2  -1  10      161.32      168.14      2.49 o 
  -1  -1  10      227.88      220.40      2.83 o 
   0  -1  10      124.05      116.92      2.11 o 
   1  -1  10      125.89      112.35      2.48 o 
   2  -1  10       88.59       73.68      1.67 o 
   3  -1  10       14.65       12.16      1.05 o 
   4  -1  10       22.78       15.63      0.81 o 
   5  -1  10      203.70      203.58      4.41 o 
   6  -1  10       15.24       16.30      1.33 o 
   7  -1  10       50.32       48.61      3.63 o 
   8  -1  10        0.49        1.21      1.05 o 
   9  -1  10      106.88      129.82      6.47 o 
  -8   0  10        3.31        2.97      1.78 o 
  -7   0  10       12.18       11.38      1.25 o 
  -6   0  10       31.15       33.44      1.94 o 
  -5   0  10      134.40      120.82      3.26 o 
  -4   0  10      366.82      363.24      4.71 o 
  -3   0  10       68.93       68.34      1.89 o 
  -2   0  10      145.84      132.72      2.76 o 
  -1   0  10       46.62       40.26      1.06 o 
   0   0  10      962.57      983.10      7.71 o 
   1   0  10      175.70      189.52      2.68 o 
   2   0  10      862.62      851.02      7.01 o 
   3   0  10       34.02       35.36      1.16 o 
   4   0  10        1.06        1.67      0.44 o 
   5   0  10        0.02        0.50      0.42 o 
   6   0  10      237.82      254.76      4.86 o 
   7   0  10      328.66      356.33      6.08 o 
   8   0  10      210.46      205.80      5.67 o 
   9   0  10       18.57       14.00      1.39 o 
  -8   1  10      141.01      162.02      4.13 o 
  -7   1  10       30.34       27.10      2.51 o 
  -6   1  10      448.48      442.37     10.87 o 
  -5   1  10        5.42        2.51      0.77 o 
  -4   1  10      271.60      280.26      3.94 o 
  -3   1  10      240.33      221.63      3.11 o 
  -2   1  10      283.16      302.29      3.68 o 
  -1   1  10       27.46       28.44      0.83 o 
   0   1  10      193.89      177.87      2.13 o 
   1   1  10       25.27       27.29      0.86 o 
   2   1  10        1.48        1.68      0.46 o 
   3   1  10       96.98       79.44      1.69 o 
   4   1  10       81.55       96.09      1.89 o 
   5   1  10       43.96       44.65      1.54 o 
   6   1  10      164.27      189.17      3.18 o 
   7   1  10       35.38       52.31      2.17 o 
   8   1  10      105.63       94.26      3.02 o 
   9   1  10       23.56       21.92      2.00 o 
  10   1  10       32.51       24.64      2.89 o 
  -8   2  10       14.93       12.23      1.72 o 
  -7   2  10        3.02        3.57      0.86 o 
  -6   2  10       76.02       78.26      2.92 o 
  -5   2  10       31.54       28.93      1.56 o 
  -4   2  10      354.00      345.27      4.02 o 
  -3   2  10        4.64        3.05      0.48 o 
  -2   2  10       84.65       74.43      1.93 o 
  -1   2  10      130.80      134.12      1.41 o 
   0   2  10      504.67      515.60      5.52 o 
   1   2  10      682.61      648.78      5.01 o 
   2   2  10     1067.65     1028.28      7.90 o 
   3   2  10      708.48      674.04      8.32 o 
   4   2  10        2.30        5.45      0.69 o 
   5   2  10      380.69      402.57      5.54 o 
   6   2  10      171.86      150.27      2.78 o 
   7   2  10      212.01      201.32      4.22 o 
   8   2  10        8.73       16.03      1.35 o 
   9   2  10       72.21       65.57      2.60 o 
  10   2  10        4.39        4.65      1.02 o 
  -7   3  10        1.77        0.29      0.87 o 
  -6   3  10      495.23      510.08     10.72 o 
  -5   3  10        1.46        0.48      0.51 o 
  -4   3  10      140.39      151.80      3.14 o 
  -3   3  10       30.60       34.20      1.17 o 
  -2   3  10        7.17       12.00      0.87 o 
  -1   3  10     1118.93     1145.00      8.38 o 
   0   3  10      215.88      211.86      2.73 o 
   1   3  10      131.32      109.29      2.09 o 
   2   3  10      162.41      172.33      2.52 o 
   3   3  10       21.34       21.15      1.00 o 
   4   3  10       16.67       18.35      0.97 o 
   5   3  10      178.39      183.97      3.05 o 
   6   3  10        9.12       11.64      0.83 o 
   7   3  10      529.50      566.27      6.74 o 
   8   3  10       36.47       29.92      2.02 o 
   9   3  10       67.05       56.88      2.38 o 
  10   3  10       21.54       28.97      1.86 o 
  11   3  10      254.87      265.18      9.02 o 
  -7   4  10       95.40       96.15      3.75 o 
  -6   4  10      232.88      222.35      5.59 o 
  -5   4  10      254.72      237.07      4.68 o 
  -4   4  10       82.57       84.01      3.07 o 
  -3   4  10      122.29      111.60      2.28 o 
  -2   4  10      105.42       84.92      1.76 o 
  -1   4  10       92.66       91.05      1.59 o 
   0   4  10      262.37      269.82      2.68 o 
   1   4  10      217.91      210.35      2.20 o 
   2   4  10       86.74      107.35      1.63 o 
   3   4  10      885.85      796.80      8.40 o 
   4   4  10      293.71      314.09      4.64 o 
   5   4  10      331.03      333.01      4.29 o 
   6   4  10      236.98      230.98      7.02 o 
   7   4  10      385.81      369.25      4.71 o 
   8   4  10       28.49       34.37      1.78 o 
   9   4  10        0.06        1.06      0.80 o 
  10   4  10       13.72       18.03      1.90 o 
  11   4  10       22.44       28.73      2.36 o 
  -7   5  10      246.44      240.67      6.00 o 
  -6   5  10       61.01       60.41      5.79 o 
  -5   5  10       17.93       19.06      1.96 o 
  -4   5  10        0.48        1.47      0.67 o 
  -3   5  10       17.88       12.91      1.07 o 
  -2   5  10       10.54        8.83      0.53 o 
  -1   5  10        2.72        2.18      0.61 o 
   0   5  10       64.83       71.99      1.37 o 
   1   5  10       87.36       90.60      1.43 o 
   2   5  10        1.53        2.60      0.32 o 
   3   5  10      490.00      540.05      4.79 o 
   4   5  10      167.85      160.36      2.75 o 
   5   5  10      402.04      391.21      4.73 o 
   6   5  10        3.43        3.53      0.70 o 
   7   5  10      683.39      660.55     10.74 o 
   8   5  10      121.85      107.45      2.41 o 
   9   5  10      193.53      185.42      4.19 o 
  10   5  10        1.82        6.48      1.04 o 
  11   5  10       13.87       18.98      1.86 o 
  -6   6  10       38.88       23.70      2.06 o 
  -5   6  10      244.27      261.60      4.91 o 
  -4   6  10      130.04      144.89      3.40 o 
  -3   6  10      167.63      173.71      5.46 o 
  -2   6  10       17.78       19.59      0.98 o 
  -1   6  10      218.51      241.32      3.43 o 
   0   6  10       54.95       59.28      1.59 o 
   1   6  10      264.08      227.93      8.46 o 
   2   6  10       56.07       43.15      1.05 o 
   3   6  10        0.15        0.12      0.30 o 
   4   6  10      142.31      100.74      2.16 o 
   5   6  10       88.00       83.27      2.27 o 
   6   6  10       13.25       11.83      0.85 o 
   7   6  10      162.30      155.65      5.03 o 
   8   6  10        0.10        1.01      0.95 o 
   9   6  10       34.13       45.66      2.40 o 
  10   6  10        0.25       -0.76      0.76 o 
  11   6  10        1.63       -1.07      1.07 o 
  -6   7  10      263.31      253.57     10.14 o 
  -5   7  10       19.10       13.17      1.57 o 
  -4   7  10        1.12        0.70      1.46 o 
  -3   7  10        6.40        5.56      1.18 o 
  -2   7  10       62.32       66.46      1.75 o 
  -1   7  10       65.32       67.01      2.34 o 
   0   7  10        8.40       10.85      0.75 o 
   1   7  10      764.16      747.11     17.79 o 
   2   7  10      506.83      499.91     11.33 o 
   3   7  10      168.49      167.26      2.55 o 
   4   7  10       48.86       54.87      1.54 o 
   5   7  10      142.77      159.68      2.57 o 
   6   7  10      224.61      231.83      4.87 o 
   7   7  10      288.27      289.38      4.22 o 
   8   7  10      499.76      491.02      5.94 o 
   9   7  10      171.50      168.62      5.39 o 
  10   7  10      118.48      114.21      2.86 o 
  11   7  10       32.86       30.50      1.78 o 
  -5   8  10      167.73      145.98      4.80 o 
  -4   8  10       30.24       35.98      2.36 o 
  -3   8  10      470.39      499.09      9.11 o 
  -2   8  10        1.05       -0.05      0.59 o 
  -1   8  10      801.83      774.75      9.27 o 
   0   8  10       43.80       43.32      1.85 o 
   1   8  10     1116.88     1135.16      9.80 o 
   2   8  10        0.01        1.42      0.43 o 
   3   8  10        1.03        3.19      0.71 o 
   4   8  10      207.94      196.17      2.89 o 
   5   8  10       38.33       27.20      1.09 o 
   6   8  10      272.23      262.71      3.53 o 
   7   8  10        5.21        3.03      0.70 o 
   8   8  10       40.22       42.52      1.27 o 
   9   8  10       22.09       26.90      1.22 o 
  10   8  10        7.56       10.60      1.20 o 
  11   8  10       41.62       48.16      2.49 o 
  -4   9  10       31.76       26.58      2.10 o 
  -3   9  10        0.39        0.56      1.01 o 
  -2   9  10        3.51        4.20      0.83 o 
  -1   9  10      134.46      133.10      3.39 o 
   0   9  10       49.68       58.73      3.12 o 
   1   9  10      384.56      364.49      5.89 o 
   2   9  10      459.47      437.41      6.54 o 
   3   9  10       23.23       26.13      2.25 o 
   4   9  10      150.54      147.58      3.53 o 
   5   9  10        1.27        1.33      0.47 o 
   6   9  10      559.28      557.16      5.65 o 
   7   9  10       21.65       23.34      1.41 o 
   8   9  10      255.16      266.67      3.76 o 
   9   9  10       66.84       64.68      1.91 o 
  10   9  10      168.78      200.87      4.61 o 
  -3  10  10       28.71       26.48      4.06 o 
  -2  10  10      225.47      266.27      5.20 o 
  -1  10  10       32.71       26.18      1.43 o 
   0  10  10      120.24      117.41      2.89 o 
   1  10  10       52.48       47.83      2.15 o 
   2  10  10        1.83        1.39      0.78 o 
   3  10  10       23.48       23.22      1.81 o 
   4  10  10        2.93        1.81      0.76 o 
   5  10  10       21.52       17.60      1.40 o 
   6  10  10       85.18       81.03      2.74 o 
   7  10  10        6.12        1.32      0.73 o 
   8  10  10      125.14      120.81      2.94 o 
   9  10  10        0.24       -0.27      0.67 o 
  10  10  10      257.96      273.70     10.15 o 
  -2  11  10       15.44       14.08      1.22 o 
  -1  11  10        0.19       -0.19      0.67 o 
   0  11  10      203.87      212.03      4.10 o 
   1  11  10       73.52       71.57      2.72 o 
   2  11  10       54.40       55.56      3.11 o 
   3  11  10       10.04       10.28      1.20 o 
   4  11  10      122.97      134.66      3.68 o 
   5  11  10        6.16        9.59      1.16 o 
   6  11  10      209.31      194.58      4.46 o 
   7  11  10       93.03       94.00      5.39 o 
   8  11  10       87.85       97.82      3.14 o 
   9  11  10        1.39        1.14      1.05 o 
   0  12  10       59.86       62.55      2.31 o 
   1  12  10      137.05      149.04      5.91 o 
   2  12  10        9.71        9.00      1.27 o 
   3  12  10       33.68       39.83      2.86 o 
   4  12  10       29.46       34.66      2.00 o 
   5  12  10        0.01       -0.39      0.86 o 
   6  12  10      294.45      298.75      6.32 o 
   7  12  10      312.14      321.68      7.60 o 
   8  12  10      129.78      129.18      6.38 o 
   2  13  10      391.00      392.31     12.40 o 
   3  13  10       20.64       18.73      2.87 o 
   4  13  10      287.07      308.63     10.91 o 
   5  13  10       13.41       15.01      1.47 o 
   6  13  10      199.59      210.42      8.76 o 
   7  13  10       24.06       32.74      3.59 o 
  -1  -6  11        3.47        6.70      1.04 o 
   0  -6  11       22.43       26.93      2.34 o 
  -3  -5  11      128.86      148.62      5.18 o 
  -2  -5  11       31.63       38.25      1.66 o 
  -1  -5  11      356.45      365.55      5.08 o 
   0  -5  11        2.93        1.06      0.85 o 
   1  -5  11       91.55       89.15      2.34 o 
   2  -5  11       67.52       61.31      1.97 o 
   3  -5  11        1.93        1.18      0.85 o 
  -5  -4  11      286.43      318.52     10.82 o 
  -4  -4  11        6.12        3.95      0.91 o 
  -3  -4  11       27.41       20.08      1.19 o 
  -2  -4  11       17.96       14.29      1.06 o 
  -1  -4  11       44.14       43.50      1.93 o 
   0  -4  11        2.87        2.07      0.71 o 
   1  -4  11      195.67      181.56      3.25 o 
   2  -4  11       57.98       66.52      1.97 o 
   3  -4  11      116.05      121.20      2.67 o 
   4  -4  11       47.87       43.11      2.24 o 
   5  -4  11       33.60       29.18      3.49 o 
  -6  -3  11        7.31        9.47      2.04 o 
  -5  -3  11      240.82      271.71      5.68 o 
  -4  -3  11      244.28      278.90      5.65 o 
  -3  -3  11       35.42       33.44      1.59 o 
  -2  -3  11      129.57      132.34      3.37 o 
  -1  -3  11      195.52      181.01      3.29 o 
   0  -3  11      258.12      245.44      4.37 o 
   1  -3  11       36.30       47.37      1.76 o 
   2  -3  11       30.98       34.82      1.39 o 
   3  -3  11       19.53       22.63      1.19 o 
   4  -3  11        4.10        2.02      0.90 o 
   5  -3  11       81.90       72.82      2.83 o 
   6  -3  11      178.81      170.93      5.43 o 
  -6  -2  11       22.96       30.85      1.97 o 
  -5  -2  11       18.72       11.58      1.36 o 
  -4  -2  11       54.07       53.15      2.37 o 
  -3  -2  11      113.30      104.34      2.78 o 
  -2  -2  11       14.54       18.27      1.19 o 
  -1  -2  11      102.29       93.99      2.07 o 
   0  -2  11      126.30      125.72      2.69 o 
   1  -2  11      122.44      130.72      2.85 o 
   2  -2  11      329.04      324.59      5.04 o 
   3  -2  11      469.51      480.24      6.00 o 
   4  -2  11       19.88       30.07      1.27 o 
   5  -2  11      223.10      205.04      3.81 o 
   6  -2  11      330.21      342.04      6.29 o 
   7  -2  11       25.41       21.80      1.71 o 
  -7  -1  11      173.67      208.60      8.44 o 
  -6  -1  11       86.45       89.05      3.09 o 
  -5  -1  11      263.90      272.28      5.40 o 
  -4  -1  11       24.56       34.55      1.89 o 
  -3  -1  11       26.03       22.24      1.23 o 
  -2  -1  11        7.37        7.45      0.80 o 
  -1  -1  11       93.25       91.21      2.14 o 
   0  -1  11      257.78      250.26      3.36 o 
   1  -1  11       16.41       19.38      0.94 o 
   2  -1  11        2.38        0.59      0.50 o 
   3  -1  11       32.09       36.69      1.27 o 
   4  -1  11       38.15       45.55      1.94 o 
   5  -1  11       28.17       27.04      1.36 o 
   6  -1  11       12.61        8.51      1.18 o 
   7  -1  11       22.56       28.74      1.86 o 
   8  -1  11        1.40        0.55      1.35 o 
  -7   0  11       34.95       28.22      1.84 o 
  -6   0  11       23.44       17.27      1.44 o 
  -5   0  11      114.13      119.68      4.67 o 
  -4   0  11        8.18        9.76      1.35 o 
  -3   0  11      454.03      460.04      5.68 o 
  -2   0  11      126.13      116.52      2.35 o 
  -1   0  11       13.00       10.43      0.64 o 
   0   0  11      769.05      756.66     10.90 o 
   1   0  11       10.52        7.77      0.89 o 
   2   0  11      379.93      411.65      4.49 o 
   3   0  11       57.13       52.95      1.50 o 
   4   0  11      526.34      542.11      5.40 o 
   5   0  11        2.26        1.52      0.59 o 
   6   0  11      813.72      821.00     10.18 o 
   7   0  11        7.28        3.38      1.39 o 
   8   0  11       32.08       35.42      2.09 o 
   9   0  11        0.99        2.64      1.49 o 
  -7   1  11       17.94       19.67      1.57 o 
  -6   1  11      258.23      253.82      7.31 o 
  -5   1  11       16.55       18.17      1.41 o 
  -4   1  11       76.78       71.10      3.29 o 
  -3   1  11       11.82       12.66      0.84 o 
  -2   1  11        0.12        0.30      0.48 o 
  -1   1  11        3.03        5.68      0.64 o 
   0   1  11      190.76      185.05      3.13 o 
   1   1  11       33.67       34.65      1.30 o 
   2   1  11       83.47       77.31      1.85 o 
   3   1  11       20.04       18.09      0.91 o 
   4   1  11       58.63       50.58      1.45 o 
   5   1  11        6.63        4.51      0.57 o 
   6   1  11       32.03       26.62      1.09 o 
   7   1  11       37.94       54.00      2.31 o 
   8   1  11      107.03      111.16      3.41 o 
   9   1  11        0.22        0.04      0.85 o 
  -7   2  11       14.13       11.07      1.58 o 
  -6   2  11      386.58      419.80      6.64 o 
  -5   2  11        2.05        2.05      0.76 o 
  -4   2  11      241.29      250.64      4.10 o 
  -3   2  11       79.23       80.39      1.87 o 
  -2   2  11      153.02      150.08      2.55 o 
  -1   2  11       40.45       40.35      1.30 o 
   0   2  11      375.13      373.62      3.59 o 
   1   2  11      652.09      605.62      5.55 o 
   2   2  11      188.65      207.70      2.91 o 
   3   2  11       40.10       45.37      1.34 o 
   4   2  11      271.96      242.41      3.26 o 
   5   2  11      308.21      278.88      4.08 o 
   6   2  11      639.77      660.51     12.73 o 
   7   2  11      487.36      473.47      7.13 o 
   8   2  11       44.29       53.87      2.35 o 
   9   2  11        0.05        0.80      0.93 o 
  10   2  11       46.78       37.05      3.52 o 
  -7   3  11        2.86        1.06      1.11 o 
  -6   3  11      265.70      271.75      6.57 o 
  -5   3  11        5.53        2.28      0.90 o 
  -4   3  11      119.92      115.10      2.62 o 
  -3   3  11      119.37      113.04      2.18 o 
  -2   3  11       97.59       94.23      1.96 o 
  -1   3  11        6.70        5.87      0.85 o 
   0   3  11        1.77        0.92      0.31 o 
   1   3  11       72.42       77.20      1.64 o 
   2   3  11       17.18       13.44      0.78 o 
   3   3  11      158.36      191.61      2.81 o 
   4   3  11       75.45       70.91      1.90 o 
   5   3  11        0.03       -0.59      0.59 o 
   6   3  11       35.22       27.16      1.27 o 
   7   3  11       37.72       27.33      1.62 o 
   8   3  11      142.55      157.79      4.54 o 
   9   3  11       59.36       66.05      2.66 o 
  10   3  11      275.19      282.63      7.01 o 
  -6   4  11      158.35      171.13      5.05 o 
  -5   4  11      305.25      337.38      5.95 o 
  -4   4  11      247.98      259.31      4.96 o 
  -3   4  11      159.48      170.70      3.08 o 
  -2   4  11      384.12      374.69      4.85 o 
  -1   4  11      189.60      185.77      4.01 o 
   0   4  11      403.82      420.11      4.87 o 
   1   4  11      304.40      284.57      6.03 o 
   2   4  11       11.28        5.20      0.64 o 
   3   4  11       64.89       51.63      1.79 o 
   4   4  11      153.51      160.81      2.90 o 
   5   4  11        0.06        0.67      0.49 o 
   6   4  11        3.29        4.01      0.78 o 
   7   4  11      388.30      397.43      8.55 o 
   8   4  11       51.43       45.68      2.10 o 
   9   4  11       20.21       20.72      1.59 o 
  10   4  11       24.40       19.80      1.59 o 
  -6   5  11       13.24       14.90      1.65 o 
  -5   5  11       10.47       13.51      1.29 o 
  -4   5  11        9.96        9.52      1.09 o 
  -3   5  11        4.24        4.37      0.84 o 
  -2   5  11        7.67        6.70      0.88 o 
  -1   5  11       26.65       26.79      1.09 o 
   0   5  11        5.07        4.13      0.46 o 
   1   5  11      187.16      186.47      2.18 o 
   2   5  11      250.62      260.79      3.20 o 
   3   5  11       61.48       67.62      1.75 o 
   4   5  11      266.56      225.60      5.05 o 
   5   5  11       20.92       23.21      1.30 o 
   6   5  11       16.42       12.79      0.97 o 
   7   5  11      769.59      792.56     12.52 o 
   8   5  11       14.24       10.92      1.15 o 
   9   5  11      137.20      154.18      3.93 o 
  10   5  11        8.10       16.89      1.60 o 
  -6   6  11      133.66      146.35      6.97 o 
  -5   6  11      221.73      238.48      6.33 o 
  -4   6  11        0.83        0.88      0.73 o 
  -3   6  11      293.93      311.10      5.29 o 
  -2   6  11       37.60       38.79      2.38 o 
  -1   6  11      335.36      326.04      4.23 o 
   0   6  11       19.08       22.12      1.04 o 
   1   6  11      612.50      643.05      6.53 o 
   2   6  11        4.37        1.53      0.37 o 
   3   6  11       11.22        8.68      0.80 o 
   4   6  11       58.04       54.61      1.65 o 
   5   6  11      236.43      236.26      3.74 o 
   6   6  11        0.03        0.41      0.51 o 
   7   6  11       12.12       11.88      2.12 o 
   8   6  11       21.25       15.92      1.08 o 
   9   6  11       45.67       40.98      2.47 o 
  10   6  11       78.57       77.95      4.05 o 
  -5   7  11       38.62       38.15      2.60 o 
  -4   7  11       26.80       26.85      2.72 o 
  -3   7  11       46.56       41.34      2.51 o 
  -2   7  11       18.18       14.38      2.19 o 
  -1   7  11       55.60       54.21      1.62 o 
   0   7  11       32.15       25.94      1.14 o 
   1   7  11      244.75      246.52      3.88 o 
   2   7  11       23.02       23.47      1.21 o 
   3   7  11      245.35      275.50      3.84 o 
   4   7  11       91.84       70.18      1.89 o 
   5   7  11      607.01      551.93      6.15 o 
   6   7  11       94.58       92.63      2.35 o 
   7   7  11     1071.49     1090.00     10.09 o 
   8   7  11      337.73      335.72      5.46 o 
   9   7  11      652.58      677.79      9.04 o 
  10   7  11      108.81      102.54      3.25 o 
  -4   8  11        7.38        2.02      1.09 o 
  -3   8  11       29.67       25.52      2.12 o 
  -2   8  11        5.02        4.45      1.14 o 
  -1   8  11      395.21      417.03      6.30 o 
   0   8  11       69.97       72.48      2.85 o 
   1   8  11      227.37      236.35      4.49 o 
   2   8  11       13.53        9.79      0.84 o 
   3   8  11      201.39      200.74      4.96 o 
   4   8  11        0.07        0.68      0.47 o 
   5   8  11      149.25      146.95      2.59 o 
   6   8  11       72.12       68.03      1.98 o 
   7   8  11        2.68        2.62      0.64 o 
   8   8  11       79.61       86.73      2.87 o 
   9   8  11        0.32       -0.06      1.19 o 
  10   8  11        0.03       -0.70      1.18 o 
  -3   9  11       38.40       37.76      2.52 o 
  -2   9  11       53.71       62.68      3.12 o 
  -1   9  11      150.19      140.58      3.57 o 
   0   9  11        0.03        0.44      0.87 o 
   1   9  11      247.03      283.89      5.18 o 
   2   9  11      124.31      122.15      3.27 o 
   3   9  11       73.88       81.36      2.66 o 
   4   9  11      122.39      132.51      3.41 o 
   5   9  11      418.15      397.07      5.34 o 
   6   9  11      303.62      303.24      4.00 o 
   7   9  11      122.50      111.00      2.43 o 
   8   9  11      344.33      366.06      4.62 o 
   9   9  11      217.34      227.39      4.83 o 
  10   9  11      145.11      114.32      6.43 o 
  -2  10  11        1.95        0.42      0.95 o 
  -1  10  11       13.60       16.42      1.38 o 
   0  10  11      141.34      145.21      3.29 o 
   1  10  11       89.88       96.00      3.06 o 
   2  10  11       68.06       64.38      2.50 o 
   3  10  11       73.48       71.49      2.61 o 
   4  10  11       11.20       11.22      1.18 o 
   5  10  11       60.57       56.28      2.33 o 
   6  10  11        7.55        8.70      1.04 o 
   7  10  11        0.93       -0.01      0.69 o 
   8  10  11       27.57       41.12      1.75 o 
   9  10  11        1.32        1.61      0.68 o 
  -1  11  11       45.56       42.14      2.14 o 
   0  11  11       69.09       64.83      2.30 o 
   1  11  11       78.51       78.78      4.49 o 
   2  11  11      253.24      249.82      5.22 o 
   3  11  11       85.06       97.56      3.19 o 
   4  11  11       88.34       90.27      3.07 o 
   5  11  11        2.87        2.32      0.87 o 
   6  11  11      532.11      522.34      7.93 o 
   7  11  11       23.28       20.06      1.99 o 
   8  11  11      274.34      286.93      5.63 o 
   9  11  11       66.12       83.01      2.92 o 
   1  12  11        3.36        0.61      1.04 o 
   2  12  11        0.03        0.10      0.90 o 
   3  12  11       59.32       61.32      2.82 o 
   4  12  11       56.77       52.43      2.48 o 
   5  12  11        1.78        2.04      0.87 o 
   6  12  11       25.34       22.48      1.72 o 
   7  12  11      102.26       88.12      3.19 o 
   8  12  11      153.60      162.57      5.17 o 
   4  13  11      162.55      176.75      8.07 o 
  -3  -4  12       10.42       14.67      1.67 o 
  -2  -4  12        2.67        1.82      0.82 o 
  -1  -4  12       11.24       13.40      1.08 o 
   0  -4  12        7.78       10.38      0.94 o 
   1  -4  12        9.16        8.69      0.86 o 
   2  -4  12       17.34       11.47      1.00 o 
   3  -4  12      393.46      381.15      9.32 o 
  -4  -3  12       16.89       25.92      3.20 o 
  -3  -3  12       46.82       50.34      2.01 o 
  -2  -3  12       18.14       13.82      1.13 o 
  -1  -3  12      191.00      234.57      4.36 o 
   0  -3  12       56.34       69.74      2.32 o 
   1  -3  12      236.65      236.68      5.28 o 
   2  -3  12        0.40        0.43      0.58 o 
   3  -3  12      128.19      125.10      2.73 o 
   4  -3  12        2.98        2.55      0.80 o 
   5  -3  12      223.66      282.52      9.65 o 
  -5  -2  12       24.81       29.91      3.20 o 
  -4  -2  12       42.06       37.13      2.15 o 
  -3  -2  12      130.77      106.55      2.80 o 
  -2  -2  12       20.65       28.65      1.63 o 
  -1  -2  12       13.83        9.07      1.13 o 
   0  -2  12       22.70       21.86      1.57 o 
   1  -2  12       90.70      105.75      3.94 o 
   2  -2  12        0.70       -0.57      0.57 o 
   3  -2  12      334.86      310.76      7.18 o 
   4  -2  12      148.80      135.91      2.76 o 
   5  -2  12      531.56      581.72      8.63 o 
   6  -2  12       30.24       32.87      3.37 o 
  -6  -1  12        6.88       11.81      2.34 o 
  -5  -1  12      193.88      169.16      5.33 o 
  -4  -1  12      156.38      163.81      4.21 o 
  -3  -1  12        2.17        1.17      0.63 o 
  -2  -1  12       16.92       16.44      1.16 o 
  -1  -1  12       55.78       59.87      2.04 o 
   0  -1  12       54.97       62.15      1.69 o 
   1  -1  12       27.35       21.92      1.41 o 
   2  -1  12       12.47        8.02      0.73 o 
   3  -1  12        5.19        8.12      0.86 o 
   4  -1  12       18.11       16.04      1.14 o 
   5  -1  12       30.59       26.02      1.71 o 
   6  -1  12        9.92       13.08      1.37 o 
   7  -1  12        0.01        3.40      1.55 o 
  -6   0  12        3.30        5.04      1.67 o 
  -5   0  12      144.05      139.58      3.83 o 
  -4   0  12       35.04       36.85      1.98 o 
  -3   0  12      216.63      216.29      3.83 o 
  -2   0  12      131.97      129.20      2.59 o 
  -1   0  12       32.10       38.68      1.41 o 
   0   0  12      126.82      140.06      2.99 o 
   1   0  12       19.50       17.11      0.92 o 
   2   0  12      454.06      454.66      5.78 o 
   3   0  12        3.15        3.44      0.57 o 
   4   0  12      388.59      374.72      5.19 o 
   5   0  12        0.20       -0.01      0.63 o 
   6   0  12      373.40      409.33      8.68 o 
   7   0  12       28.81       21.49      2.09 o 
  -6   1  12      256.95      272.40      5.47 o 
  -5   1  12       33.38       34.03      1.90 o 
  -4   1  12      289.96      296.99      5.48 o 
  -3   1  12       82.72       86.35      2.27 o 
  -2   1  12        0.26        0.60      0.49 o 
  -1   1  12      167.17      150.56      2.73 o 
   0   1  12      114.50      107.33      2.27 o 
   1   1  12       27.61       30.02      1.15 o 
   2   1  12        0.02        0.36      0.47 o 
   3   1  12        0.28        0.96      0.58 o 
   4   1  12       64.23       53.86      2.06 o 
   5   1  12       40.88       55.63      1.60 o 
   6   1  12        2.81        0.17      0.97 o 
   7   1  12       13.63       13.68      1.34 o 
   8   1  12       72.01       74.20      2.93 o 
  -6   2  12       67.90       56.41      3.13 o 
  -5   2  12       40.00       39.83      2.59 o 
  -4   2  12      334.62      327.98      4.98 o 
  -3   2  12      181.72      204.65      3.21 o 
  -2   2  12      390.20      415.41      4.79 o 
  -1   2  12       22.09       25.84      1.14 o 
   0   2  12      758.00      793.53      7.14 o 
   1   2  12       76.41       67.17      1.80 o 
   2   2  12      613.53      617.72      5.90 o 
   3   2  12       80.41       72.43      1.77 o 
   4   2  12      369.59      396.54      4.56 o 
   5   2  12      504.22      511.43      6.19 o 
   6   2  12      139.14      160.13      3.36 o 
   7   2  12      180.61      206.01      4.75 o 
   8   2  12      254.53      237.48      5.17 o 
   9   2  12       52.41       64.56      4.72 o 
  -6   3  12      241.33      246.61      6.48 o 
  -5   3  12        6.52        8.35      2.16 o 
  -4   3  12      282.57      306.62      6.89 o 
  -3   3  12        2.11        0.98      0.71 o 
  -2   3  12      211.25      232.22      3.35 o 
  -1   3  12       32.42       26.21      1.49 o 
   0   3  12      210.68      195.96      2.99 o 
   1   3  12       20.32       14.97      0.86 o 
   2   3  12       48.19       40.93      1.31 o 
   3   3  12        9.74        7.50      1.03 o 
   4   3  12      246.90      233.46      3.33 o 
   5   3  12       12.31       10.91      0.93 o 
   6   3  12      112.12      141.93      3.38 o 
   7   3  12      168.43      196.64      4.43 o 
   8   3  12      134.35      116.52      3.48 o 
   9   3  12       24.90       21.16      1.63 o 
  -6   4  12       31.73       24.04      2.09 o 
  -5   4  12       53.22       53.43      2.37 o 
  -4   4  12      357.41      331.39      5.94 o 
  -3   4  12       19.72       15.63      1.09 o 
  -2   4  12      286.78      303.10      4.50 o 
  -1   4  12       11.24        9.48      0.71 o 
   0   4  12      190.87      203.57      2.98 o 
   1   4  12        6.24        7.45      0.84 o 
   2   4  12      480.38      488.36      5.62 o 
   3   4  12       98.75       90.86      1.97 o 
   4   4  12        4.13        4.66      0.66 o 
   5   4  12      519.29      538.32      6.57 o 
   6   4  12       73.70       68.43      2.04 o 
   7   4  12      114.75      104.70      3.14 o 
   8   4  12        5.75        5.38      1.07 o 
   9   4  12       68.80       59.97      2.59 o 
  10   4  12       38.34       44.58      3.91 o 
  -5   5  12        0.45       -0.62      0.86 o 
  -4   5  12        1.55        4.30      1.36 o 
  -3   5  12       17.63       14.43      1.27 o 
  -2   5  12        0.43       -0.12      0.89 o 
  -1   5  12      156.62      170.30      3.79 o 
   0   5  12       31.39       26.88      1.72 o 
   1   5  12       13.26       11.67      0.69 o 
   2   5  12      154.38      140.26      2.66 o 
   3   5  12        5.93        8.25      0.96 o 
   4   5  12       10.81        7.66      0.87 o 
   5   5  12      345.44      354.46      4.81 o 
   6   5  12       25.82       20.40      1.17 o 
   7   5  12      821.88      864.16     12.46 o 
   8   5  12        3.18        4.06      1.37 o 
   9   5  12      386.93      364.06      6.48 o 
  10   5  12        1.75        2.20      1.13 o 
  -5   6  12       44.00       42.62      3.88 o 
  -4   6  12       34.45       29.54      2.32 o 
  -3   6  12       38.27       32.78      1.84 o 
  -2   6  12       89.44      105.83      3.01 o 
  -1   6  12      500.54      529.10      7.26 o 
   0   6  12      116.77      121.00      3.09 o 
   1   6  12      398.12      389.53      4.88 o 
   2   6  12        0.60        1.15      0.47 o 
   3   6  12      138.49      148.14      2.99 o 
   4   6  12      359.59      346.61      4.58 o 
   5   6  12        0.88        1.03      0.67 o 
   6   6  12       29.22       25.89      1.48 o 
   7   6  12      117.28      114.01      2.69 o 
   8   6  12      257.49      291.11      7.52 o 
   9   6  12       13.21       11.78      1.65 o 
  10   6  12        0.29        0.12      1.14 o 
  -4   7  12       55.59       54.53      3.10 o 
  -3   7  12        0.93       -0.46      0.97 o 
  -2   7  12       61.53       70.04      3.30 o 
  -1   7  12       26.67       23.52      2.00 o 
   0   7  12      175.62      187.69      3.20 o 
   1   7  12      402.42      419.96      5.15 o 
   2   7  12       14.80       13.33      1.02 o 
   3   7  12      659.12      627.12      7.55 o 
   4   7  12       23.73       23.27      1.17 o 
   5   7  12      334.39      323.32      4.54 o 
   6   7  12       33.05       31.21      1.41 o 
   7   7  12      769.04      772.31      9.29 o 
   8   7  12       69.01       65.47      2.37 o 
   9   7  12      421.96      419.41      6.94 o 
  10   7  12       37.74       33.21      2.40 o 
  -3   8  12        3.57        3.94      1.22 o 
  -2   8  12      143.97      142.77      4.80 o 
  -1   8  12      148.61      167.11      5.13 o 
   0   8  12       48.31       48.16      2.28 o 
   1   8  12      472.18      461.52      6.77 o 
   2   8  12       48.17       56.91      2.62 o 
   3   8  12      121.22      127.84      5.26 o 
   4   8  12        0.08        0.08      0.53 o 
   5   8  12      159.62      152.65      3.02 o 
   6   8  12        6.39        7.05      0.80 o 
   7   8  12        0.43        1.00      0.59 o 
   8   8  12        7.52        5.45      0.86 o 
   9   8  12       73.58       78.65      3.48 o 
  10   8  12        0.21       -0.20      1.05 o 
  -3   9  12       78.11       83.74      5.44 o 
  -2   9  12       83.07       84.71      3.76 o 
  -1   9  12       70.74       85.06      5.62 o 
   0   9  12        0.47       -0.30      0.81 o 
   1   9  12      622.02      624.01      8.43 o 
   2   9  12      149.54      156.81      4.58 o 
   3   9  12      564.94      548.30      9.39 o 
   4   9  12       50.65       44.80      2.50 o 
   5   9  12      133.23      128.06      2.79 o 
   6   9  12      305.09      275.54      4.32 o 
   7   9  12       25.19       26.30      1.37 o 
   8   9  12      213.36      197.80      4.47 o 
   9   9  12       37.62       44.91      2.84 o 
  -2  10  12        2.07       -0.47      1.45 o 
  -1  10  12      106.31      104.01      4.20 o 
   0  10  12        4.34        7.52      1.04 o 
   1  10  12      135.47      130.20      3.62 o 
   2  10  12      119.20      131.91      4.37 o 
   3  10  12      138.80      149.10      3.87 o 
   4  10  12        1.56        1.98      1.01 o 
   5  10  12       45.39       39.01      1.99 o 
   6  10  12       42.81       27.79      1.73 o 
   7  10  12       72.62       69.53      2.27 o 
   8  10  12       28.93       19.51      1.34 o 
   9  10  12        0.94        1.33      1.81 o 
   0  11  12      327.53      347.54     11.26 o 
   1  11  12       98.64       94.65      2.81 o 
   2  11  12      401.86      421.78      7.12 o 
   3  11  12       51.91       54.94      2.72 o 
   4  11  12      219.00      235.66      5.11 o 
   5  11  12       47.67       45.04      2.23 o 
   6  11  12      485.81      472.48      7.57 o 
   7  11  12       11.66       14.65      1.60 o 
   8  11  12      168.42      164.77      4.18 o 
   2  12  12       10.33       11.02      2.24 o 
   3  12  12        7.81        7.27      2.03 o 
   4  12  12        5.17        2.82      1.00 o 
   5  12  12        7.35        8.95      1.22 o 
   6  12  12      166.70      183.00      4.64 o 
   7  12  12       10.42       11.61      1.65 o 
  -2  -3  13        0.05        2.42      1.06 o 
  -1  -3  13      161.63      138.64      3.95 o 
   0  -3  13        0.42       -0.15      1.08 o 
   1  -3  13       82.23       80.70      2.62 o 
   2  -3  13        4.78        1.93      0.69 o 
  -3  -2  13      139.24      155.10      7.20 o 
  -2  -2  13        7.33        9.26      1.06 o 
  -1  -2  13       11.23       13.05      1.46 o 
   0  -2  13       52.62       43.45      1.89 o 
   1  -2  13       44.98       37.43      2.06 o 
   2  -2  13        1.87       -0.83      0.83 o 
   3  -2  13      150.90      173.96      3.37 o 
   4  -2  13        4.34        6.59      1.23 o 
  -4  -1  13       26.34       30.29      3.25 o 
  -3  -1  13      120.48      121.54      3.69 o 
  -2  -1  13        2.21        2.90      0.79 o 
  -1  -1  13      107.56       95.58      2.69 o 
   0  -1  13       47.51       42.66      1.80 o 
   1  -1  13       11.39       17.19      2.28 o 
   2  -1  13        5.61        7.60      0.87 o 
   3  -1  13       13.70       15.44      1.16 o 
   4  -1  13        0.51        0.77      0.68 o 
   5  -1  13       12.26        7.52      1.38 o 
   6  -1  13        2.81        2.40      1.64 o 
  -4   0  13        5.74        5.05      0.98 o 
  -3   0  13       78.40       76.70      3.01 o 
  -2   0  13      113.23      115.23      2.87 o 
  -1   0  13      102.75       98.72      2.41 o 
   0   0  13       32.18       29.23      1.33 o 
   1   0  13      238.67      259.52      4.35 o 
   2   0  13      280.20      290.15      4.13 o 
   3   0  13       93.28      102.13      2.27 o 
   4   0  13      111.72      139.65      3.14 o 
   5   0  13       71.46       57.53      3.19 o 
   6   0  13      318.32      298.46      5.92 o 
  -5   1  13      160.21      157.39      7.36 o 
  -4   1  13       18.97       15.53      1.38 o 
  -3   1  13       68.70       66.60      2.86 o 
  -2   1  13        7.62        2.87      0.63 o 
  -1   1  13      174.67      192.84      3.27 o 
   0   1  13       23.65       27.85      1.27 o 
   1   1  13       45.57       53.57      2.00 o 
   2   1  13      128.16      101.63      2.21 o 
   3   1  13        0.23        0.36      0.56 o 
   4   1  13        4.05        0.89      0.52 o 
   5   1  13        0.94        2.44      0.66 o 
   6   1  13        3.38        2.92      0.91 o 
   7   1  13        0.05        1.19      0.96 o 
  -5   2  13       85.26       77.41      5.12 o 
  -4   2  13       92.05      105.31      4.19 o 
  -3   2  13      142.22      129.81      3.55 o 
  -2   2  13       12.20        9.95      0.84 o 
  -1   2  13      164.52      158.04      2.88 o 
   0   2  13      302.10      288.38      3.98 o 
   1   2  13      332.25      360.04      5.88 o 
   2   2  13      395.99      422.21      4.80 o 
   3   2  13        5.53        2.51      0.59 o 
   4   2  13      330.47      346.96      4.38 o 
   5   2  13        0.20        0.26      0.73 o 
   6   2  13     1130.13     1178.58     16.42 o 
   7   2  13        5.58        0.57      0.83 o 
   8   2  13      268.84      295.90     10.12 o 
  -5   3  13        0.77        2.75      1.55 o 
  -4   3  13       20.70       14.45      1.43 o 
  -3   3  13       20.47       16.09      1.41 o 
  -2   3  13       18.71       14.24      1.13 o 
  -1   3  13        0.01       -0.05      0.60 o 
   0   3  13      157.14      163.08      2.85 o 
   1   3  13       18.83       17.17      0.99 o 
   2   3  13       39.12       36.28      1.58 o 
   3   3  13      246.04      231.01      3.96 o 
   4   3  13       14.34       11.76      0.85 o 
   5   3  13       28.74       38.50      1.39 o 
   6   3  13        1.38        3.25      0.63 o 
   7   3  13        6.90       10.57      1.24 o 
   8   3  13       71.00       85.41      5.03 o 
  -5   4  13       28.38       30.26      3.16 o 
  -4   4  13      263.14      278.37      5.60 o 
  -3   4  13        1.74        1.48      0.76 o 
  -2   4  13       58.08       60.90      2.04 o 
  -1   4  13        0.07       -0.03      0.61 o 
   0   4  13      358.41      365.43      5.15 o 
   1   4  13        2.12        2.40      0.62 o 
   2   4  13      254.15      257.70      5.07 o 
   3   4  13        4.40        5.31      0.75 o 
   4   4  13      165.44      147.89      2.70 o 
   5   4  13       20.15       16.14      1.39 o 
   6   4  13      389.90      420.42      5.62 o 
   7   4  13      434.29      456.23      7.24 o 
   8   4  13      176.50      198.37      4.69 o 
   9   4  13       75.59       82.78      3.75 o 
  -4   5  13       93.17       95.72      3.19 o 
  -3   5  13        0.16        0.48      1.02 o 
  -2   5  13       42.97       41.38      1.68 o 
  -1   5  13       29.51       30.53      1.93 o 
   0   5  13       27.36       27.76      1.62 o 
   1   5  13        7.45        8.04      1.00 o 
   2   5  13       18.72       16.96      1.31 o 
   3   5  13      250.97      243.39      3.48 o 
   4   5  13        1.12        0.98      0.51 o 
   5   5  13      140.10      134.88      2.93 o 
   6   5  13        6.05        1.95      0.62 o 
   7   5  13      379.54      359.15      6.24 o 
   8   5  13        1.33        1.93      0.93 o 
   9   5  13      190.08      205.08      5.25 o 
  -3   6  13      117.89      116.06      4.47 o 
  -2   6  13      129.12      120.06      3.36 o 
  -1   6  13      164.17      167.34      4.26 o 
   0   6  13      378.26      410.62      6.40 o 
   1   6  13      410.32      416.41      6.39 o 
   2   6  13      487.05      491.16      5.85 o 
   3   6  13        2.09        1.67      0.56 o 
   4   6  13       67.12       62.53      2.18 o 
   5   6  13       20.60       15.02      1.23 o 
   6   6  13        5.62        7.45      0.99 o 
   7   6  13       63.22       74.60      3.28 o 
   8   6  13        0.26        0.18      1.31 o 
   9   6  13        1.67        1.74      1.28 o 
  -3   7  13      157.57      184.82      9.11 o 
  -2   7  13      129.47      122.26      4.55 o 
  -1   7  13       62.00       58.82      4.43 o 
   0   7  13        0.21        0.88      1.01 o 
   1   7  13      359.51      365.53      5.87 o 
   2   7  13      120.81      124.04      4.00 o 
   3   7  13        3.59        4.68      1.04 o 
   4   7  13      106.89      117.56      2.61 o 
   5   7  13       27.56       30.13      1.39 o 
   6   7  13       26.84       23.87      1.69 o 
   7   7  13      509.82      492.53      7.97 o 
   8   7  13       19.42       20.20      1.54 o 
   9   7  13      204.66      189.31      5.73 o 
  -2   8  13       36.42       36.02      2.93 o 
  -1   8  13      105.43      100.41      4.08 o 
   0   8  13       56.91       52.66      6.07 o 
   1   8  13      516.46      546.01     11.89 o 
   2   8  13       65.45       69.72      2.50 o 
   3   8  13      200.46      202.04      5.82 o 
   4   8  13       11.45       12.09      1.11 o 
   5   8  13      226.18      205.08      4.81 o 
   6   8  13       27.61       25.14      1.46 o 
   7   8  13       43.35       41.73      1.72 o 
   8   8  13        7.22        7.67      1.50 o 
   9   8  13       20.77       20.43      2.17 o 
  -1   9  13       59.59       56.55      3.20 o 
   0   9  13        0.14        0.40      1.06 o 
   1   9  13      452.16      460.84      9.21 o 
   2   9  13       38.60       41.75      2.10 o 
   3   9  13      309.96      322.92      6.96 o 
   4   9  13        5.50        6.09      1.19 o 
   5   9  13      134.52      153.69      3.14 o 
   6   9  13       75.49       73.72      2.23 o 
   7   9  13      276.91      275.04      5.32 o 
   8   9  13       71.99       75.81      3.56 o 
   0  10  13       29.43       33.71      3.58 o 
   1  10  13      134.17      154.54      8.21 o 
   2  10  13       26.82       30.40      1.85 o 
   3  10  13      101.82      109.65      4.04 o 
   4  10  13        0.33        1.86      0.98 o 
   5  10  13      182.69      171.48      5.18 o 
   6  10  13       16.54       15.85      2.48 o 
   7  10  13       37.41       31.74      1.89 o 
   8  10  13        2.58        1.75      0.82 o 
   2  11  13      118.04      111.29      4.23 o 
   3  11  13      128.06      128.56      4.57 o 
   4  11  13      183.06      184.90      5.53 o 
   5  11  13      400.18      408.68     14.19 o 
   6  11  13      318.54      328.50      6.25 o 
   7  11  13       86.08       98.68      4.13 o 
  -2  -1  14        0.05        0.57      1.33 o 
  -1  -1  14      280.28      316.90      6.01 o 
   0  -1  14        3.05        0.91      0.70 o 
   1  -1  14      130.92      129.36      4.03 o 
   2  -1  14        2.79        0.97      0.92 o 
   3  -1  14       32.58       31.75      3.12 o 
  -3   0  14      152.29      148.11      6.70 o 
  -2   0  14        9.96       10.38      1.08 o 
  -1   0  14       64.33       71.54      3.53 o 
   0   0  14       42.47       46.40      1.72 o 
   1   0  14      378.89      371.78      5.78 o 
   2   0  14       39.69       45.15      1.85 o 
   3   0  14       91.75       85.12      3.03 o 
   4   0  14       91.24       79.45      2.48 o 
   5   0  14      169.53      201.22      7.71 o 
  -3   1  14        3.22        1.09      1.01 o 
  -2   1  14        4.79        6.86      0.83 o 
  -1   1  14       27.79       24.18      1.27 o 
   0   1  14        0.03        0.83      0.59 o 
   1   1  14       72.74       60.89      2.14 o 
   2   1  14        9.68       15.82      1.20 o 
   3   1  14       43.52       56.25      2.02 o 
   4   1  14        0.34        0.74      0.68 o 
   5   1  14       33.90       38.30      2.07 o 
   6   1  14        4.09        2.62      1.68 o 
  -3   2  14      117.66      135.70      5.87 o 
  -2   2  14       92.72      101.24      2.78 o 
  -1   2  14      301.17      340.42      5.29 o 
   0   2  14      163.18      196.50      3.37 o 
   1   2  14       83.01       66.91      1.95 o 
   2   2  14      673.96      643.57      7.60 o 
   3   2  14       88.08       85.84      2.48 o 
   4   2  14      409.79      400.86      4.94 o 
   5   2  14        1.06       -0.81      0.81 o 
   6   2  14      337.21      371.38      6.64 o 
   7   2  14       83.03       89.98      5.32 o 
  -3   3  14       21.65       27.02      1.87 o 
  -2   3  14       49.72       58.68      2.12 o 
  -1   3  14       13.81        7.85      0.94 o 
   0   3  14       58.55       58.92      2.08 o 
   1   3  14       59.60       57.81      2.12 o 
   2   3  14        2.80        3.67      0.78 o 
   3   3  14       84.87       83.24      2.43 o 
   4   3  14        2.58        2.27      0.73 o 
   5   3  14        0.35        0.88      0.72 o 
   6   3  14       23.58       23.97      2.02 o 
   7   3  14       63.90       67.90      4.81 o 
  -3   4  14       50.25       50.39      3.91 o 
  -2   4  14      289.72      298.17      5.52 o 
  -1   4  14        1.41        1.96      0.73 o 
   0   4  14      953.06      976.11     11.60 o 
   1   4  14        0.10        0.42      0.64 o 
   2   4  14      310.60      295.76      5.48 o 
   3   4  14        0.01       -0.66      0.66 o 
   4   4  14      274.94      305.66      4.58 o 
   5   4  14       65.86       77.19      2.55 o 
   6   4  14      244.71      235.58      3.71 o 
   7   4  14      268.49      289.78      4.93 o 
   8   4  14       20.17       10.08      2.25 o 
  -3   5  14      140.13      133.31      6.12 o 
  -2   5  14       40.66       41.13      2.50 o 
  -1   5  14        6.41        6.77      0.87 o 
   0   5  14       89.40       86.88      2.49 o 
   1   5  14       28.67       32.48      1.55 o 
   2   5  14       49.42       41.51      2.02 o 
   3   5  14       31.29       28.06      1.48 o 
   4   5  14       30.92       39.90      1.73 o 
   5   5  14        2.89        2.50      0.77 o 
   6   5  14       30.88       34.61      1.62 o 
   7   5  14      104.04      107.80      3.40 o 
   8   5  14       50.42       39.12      2.64 o 
  -2   6  14      347.96      368.04      6.47 o 
  -1   6  14       98.38      113.40      3.37 o 
   0   6  14      626.47      639.61      8.73 o 
   1   6  14      513.18      545.89     11.77 o 
   2   6  14      102.09      106.67      3.14 o 
   3   6  14        6.74        9.25      1.39 o 
   4   6  14       22.38       17.15      1.71 o 
   5   6  14       63.89       65.07      2.11 o 
   6   6  14       35.76       28.38      1.47 o 
   7   6  14        1.93       -1.10      1.10 o 
   8   6  14       22.10       22.86      2.11 o 
  -1   7  14        5.86        6.57      1.81 o 
   0   7  14       29.42       32.06      2.45 o 
   1   7  14        3.78        1.21      1.06 o 
   2   7  14       75.75       74.58      2.76 o 
   3   7  14        3.10        2.80      0.81 o 
   4   7  14        7.78       11.45      2.79 o 
   5   7  14       61.63       73.70      2.54 o 
   6   7  14       36.30       27.91      1.46 o 
   7   7  14      149.92      133.53      3.15 o 
   8   7  14       13.27       14.11      1.73 o 
   0   8  14       93.74      102.33      4.19 o 
   1   8  14      543.60      579.57     10.69 o 
   2   8  14        0.69        2.13      1.17 o 
   3   8  14      271.12      281.72      5.99 o 
   4   8  14      182.41      188.75     10.85 o 
   5   8  14       95.50       93.97      3.25 o 
   6   8  14        2.33        2.34      0.89 o 
   7   8  14       24.98       22.63      1.58 o 
   8   8  14       73.18       83.20      3.65 o 
   1   9  14      179.64      177.37      5.61 o 
   2   9  14       20.67       23.05      2.18 o 
   3   9  14      148.68      141.33      3.80 o 
   4   9  14       17.04       13.96      1.63 o 
   5   9  14      350.96      363.31     14.52 o 
   6   9  14       11.31       15.87      1.37 o 
   7   9  14      315.08      295.58      5.64 o 
   3  10  14        0.37       -1.05      1.05 o 
   4  10  14      106.71      110.06      4.15 o 
   5  10  14      388.24      403.85      8.42 o 
   6  10  14       12.50       11.81      1.68 o 
  -1   1  15       87.02       94.66      3.09 o 
   0   1  15       52.22       46.83      1.76 o 
   1   1  15       96.38      111.32      2.68 o 
   2   1  15       23.23       27.57      1.76 o 
   3   1  15        4.79       -0.19      1.40 o 
   4   1  15        8.39       11.01      1.93 o 
  -1   2  15       39.45       30.29      1.86 o 
   0   2  15       92.83       79.55      2.54 o 
   1   2  15      465.40      502.59      5.96 o 
   2   2  15      190.53      183.30      3.86 o 
   3   2  15      233.54      270.55      6.61 o 
   4   2  15      128.34      145.84      6.61 o 
  -2   3  15       12.45        8.94      2.01 o 
  -1   3  15      161.39      175.13      4.29 o 
   0   3  15       71.68       76.01      2.47 o 
   1   3  15       28.23       26.45      1.51 o 
   2   3  15        4.59        0.81      0.84 o 
   3   3  15       10.79       11.03      1.08 o 
   4   3  15       19.26       14.26      1.20 o 
   5   3  15       17.85       17.46      1.77 o 
  -2   4  15      130.22      130.15      6.36 o 
  -1   4  15        0.10       -0.21      0.73 o 
   0   4  15      100.68      106.48      2.91 o 
   1   4  15       76.18       78.62      2.48 o 
   2   4  15      310.77      335.87      5.29 o 
   3   4  15      135.15      122.59      3.10 o 
   4   4  15      316.46      329.40      5.26 o 
   5   4  15        5.42        5.23      0.91 o 
   6   4  15      355.87      346.80      7.23 o 
  -1   5  15       23.10       21.09      2.65 o 
   0   5  15      111.44      127.14      3.16 o 
   1   5  15        1.83       -0.21      0.71 o 
   2   5  15        7.70        9.30      1.04 o 
   3   5  15        0.13        0.32      0.78 o 
   4   5  15       17.76       20.06      1.35 o 
   5   5  15        0.02        0.84      0.70 o 
   6   5  15       50.38       43.36      3.35 o 
  -1   6  15       60.69       49.76      3.75 o 
   0   6  15       91.09       91.05      2.67 o 
   1   6  15       25.13       26.73      1.51 o 
   2   6  15       37.83       41.58      1.83 o 
   3   6  15       77.72       82.86      3.09 o 
   4   6  15      344.08      347.33      5.44 o 
   5   6  15       66.97       69.02      2.33 o 
   6   6  15       39.84       44.64      2.66 o 
   1   7  15       13.92       19.10      2.04 o 
   2   7  15       11.55       10.46      2.45 o 
   3   7  15       79.31       78.74      6.71 o 
   4   7  15       12.59        8.47      1.24 o 
   5   7  15        9.76        9.88      1.03 o 
   6   7  15       63.49       66.42      4.82 o 
   2   8  15      219.89      201.43      6.04 o 
   3   8  15        6.83        4.77      1.32 o 
   4   8  15       62.50       70.32      6.27 o 
   5   8  15      420.05      456.77      8.89 o 
   6   8  15       19.54       18.16      1.80 o 
   4   9  15       11.27        8.55      2.16 o 
   5   9  15       70.58       66.55      3.24 o 
   2   4  16      441.22      447.68      8.84 o 
   2   5  16       56.20       50.93      3.07 o 
   3   5  16       31.51       36.01      2.53 o 
   2   6  16      270.83      242.48      6.26 o 
   3   6  16      185.97      179.69      4.48 o 
                                                 
